# Supplementary material for: Detecting the QTL-Allele System of Seed Oil Traits Using Multi-Locus Genome-Wide Association Analysis for Population Characterization and Optimal Cross Prediction in Soybean
Source: Front Plant Sci. 2018 Dec 5;9:1793. doi: 10.3389/fpls.2018.01793 (PMC6290252; doi:10.3389/fpls.2018.01793)
Supplement: Supplementary Table 1 — Reported QTLs of three seed oil traits in SoyBase (http://soybase.org). [file Table_1.XLSX]

## Sheet: Sheet1
Supplementary Table 1. Reported QTLs of three seed oil traits in SoyBase (http://soybase.org)
Trait	Conformity QTL	Physical map (bp)			Genomic Map (cM)			QTL	Nearest	R2	Female	Male
		Chr.	Start	Stop	LG	Start	Stop		marker
Oil content	C-Oil-01-1	Gm01	1477582	38841691	D1a	17.5	56.2	Seed oil 23-2	Satt179		Essex	Williams
		Gm01	37913725	44873077	D1a	56.4	59	Seed oil 24-19	Satt203
	C-Oil-01-2	Gm01	48361900	48828428	D1a	68.9	70.9	Seed oil 13-2	Satt468	9.1	Minsoy	Noir 1
		Gm01	48361900	48828428	D1a	68.9	70.9	Seed oil 24-10	Satt468	11.1
		Gm01	48554913	48828428	D1a	68.6	72.3	Seed oil 24-20	Satt198
	C-Oil-01-3	Gm01	51449261	51492288	D1a	85.5	91.3	Seed oil 24-21	Sat_414
	C-Oil-01-4	Gm01	53862542	54743117	D1a	108.7	110.7	Seed oil 37-2	Satt129	5	OAC Wallace	OAC Glencoe
	C-Oil-02-1	Gm02	1892767	2350826	D1b	7.6	9.6	Seed oil 26-1	A725_1	7.4	Kefeng No. 1	1138-2
	C-Oil-02-2	Gm02	6976320	9385602	D1b	36.1	38.1	Seed oil 20-2	Satt157	10	BSR 101	LG82-8379
	C-Oil-02-3	Gm02	34333441	38070482	D1b	74.3	76.3	Seed oil 38-3	Satt005	7.8	OAC Millenium	Heinong 38
	C-Oil-02-4	Gm02	42619410	44573834	D1b	86.2	88.2	Seed oil 31-1	Satt546	6.7	Keunolkong	Iksan10
		Gm02	47404597	48389888	D1b	115.4	117.4	Seed oil 19-1	Satt274	11.8	N87-984-16	TN93-99
		Gm02	48345840	51321458	D1b	116.3	137.1	Seed oil 24-3	Satt271	3.1
	C-Oil-03-1	Gm03	3465323	13550216	N	31.8	33.8	Seed oil 24-13	Satt530	3.5
		Gm03	3910203	5813486	N	28.5	32.8	Seed oil 24-5	Satt530	3.7
	C-Oil-03-2	Gm03	42387599	47157981	N	101.1	115.1	Seed oil 28-3	Satt022	12.7	Charleston	Dongnong 594
		Gm03	42387599	44682505	N	97.9	102.1	Seed oil 36-9	Satt022	8.2	SD02-4-59	A02-381100
		Gm03	43078217	44947756	N	91.6	102.6	Seed oil 28-2	Satt257	13.2	Charleston	Dongnong 594
		Gm03	43533723	44682505	N	92.6	102.1	Seed oil 24-34	Satt022
	C-Oil-04-1	Gm04	282447	447059	C1	9.3	11.3	Seed oil 8-2	SOYGPATR	11	Minsoy	Archer
		Gm04	282447	447059	C1	9.3	11.3	Seed oil 9-1	SOYGPATR	7	Noir 1	Archer
		Gm04	447059	982068	C1	5.4	15.7	Seed oil 24-18	A351_2
	C-Oil-04-2	Gm04	7819345	8224041	C1	61.9	65.1	Seed oil 29-1	Satt578	5.5	Kefeng No. 1	1138-2
	C-Oil-04-3	Gm04	43566128	44182293	C1	89.7	91.7	cqSeed oil-001	A063-1	8	PI 97100	Coker 237
		Gm04	43566128	44182293	C1	89.7	91.7	Seed oil 6-1	A063_1	13.2	PI97100	Coker237
		Gm04	46577699	46659137	C1	122.8	124.8	Seed oil 20-1	Satt338	5	BSR 101	LG82-8379
	C-Oil-05-1	Gm05	995730	2557874	A1	0	5	Seed oil 36-1	Sat_137	7.7	SD02-4-59	A02-381100
	C-Oil-05-2	Gm05	19910951	28385663	A1	28	30	Seed oil 38-1	Satt364	10.6	OAC Millenium	Heinong 38
		Gm05	23928948	28392361	A1	29.3	31.3	Seed oil 3-3	A329_2	5.2	Noir 1	Minsoy
		Gm05	25287587	28385663	A1	28.1	30.3	Seed oil 24-16	A329_2
	C-Oil-05-3	Gm05	33718147	35100953	A1	52.4	54.4	Seed oil 4-1	K400_1	14.4	M82806	HHP
		Gm05	35965611	36724414	A1	74.4	76.4	Seed oil 4-2	A975_1	10.9	M82806	HHP
		Gm05	38669499	40716777	A1	92.9	101.6	Seed oil 35-1	Sat_217	27.2	Pak Chong 2	Laos 7122
		Gm05	38669499	39408668	A1	95.5	101.6	Seed oil 35-2	Satt258	45.2	Pak Chong 2	Laos 7122
		Gm05	39001143	41691167	A1	85.6	96.6	Seed oil 30-1	Satt599	11.7	Jindou 23	Huibuzhi
		Gm05	39680916	40076371	A1	92.6	94.6	Seed oil 10-1	T155_1	13	Minsoy	Noir 1
		Gm05	39680916	40076371	A1	92.6	94.6	Seed oil 3-2	T155_1	7.3	Noir 1	Minsoy
		Gm05	39925654	40500902	A1	93.9	95.9	Seed oil 13-1	B170_1	4.1	Minsoy	Noir 1
		Gm05	40143383	41599338	A1	87.6	89.6	Seed oil 8-1	Satt174	10	Minsoy	Archer
		Gm05	40500870	41414450	A1	91.2	94.2	Seed oil 24-15	pBng077
		Gm05	40500870	41414450	A1	91.3	93.3	Seed oil 4-3	A104_1	18.9	M82806	HHP
	C-Oil-06-1	Gm06	488811	1839657	C2	4.2	8.3	Seed oil 36-2	AW734043	6.3	SD02-4-59	A02-381100
	C-Oil-06-2	Gm06	6488132	6524048	C2	37.1	39.1	Seed oil 9-2	Satt432	11	Noir 1	Archer
	C-Oil-06-3	Gm06	16057375	16206389	C2	96.2	98.2	Seed oil 4-6	L148_1	8.5	M82806	HHP
		Gm06	16206389	17173853	C2	100.8	107.6	Seed oil 30-5	Satt277	5.4	Jindou 23	Huibuzhi
		Gm06	16367623	17423925	C2	106.6	108.6	Seed oil 27-1	Satt277	12	RG10	OX948
		Gm06	16367623	17423925	C2	106.6	108.6	Seed oil 33-2	Satt277	9	OAC Millennium	Heinong 38
		Gm06	17173853	43950925	C2	107.6	117.8	Seed oil 23-1	Satt277		Essex	Williams
		Gm06	19166546	27545760	C2	112.4	114.4	Seed oil 27-6	Satt489	8	RG10	OX948
		Gm06	35215132	39555318	C2	113	115	Seed oil 31-2	Satt100	5.6	Keunolkong	Iksan10
		Gm06	35215132	39555318	C2	113	115	Seed oil 33-1	Satt100	16	OAC Millennium	Heinong 38
		Gm06	35215132	39555318	C2	113	115	Seed oil 38-2	Satt100	15.8	OAC Millenium	Heinong 38
	C-Oil-07-1	Gm07	4962954	8243860	M	35.9	49.9	Seed oil 23-6	Satt463		Essex	Williams
		Gm07	5464283	7989266	M	39.4	41.4	Seed oil 25-2	A060_2	13.3	Kefeng No. 1	1138-2
		Gm07	8243860	10415472	M	50.1	60	Seed oil 37-11	Satt323	6	OAC Wallace	OAC Glencoe
	C-Oil-07-2	Gm07	37262642	42251215	M	102.5	112.9	Seed oil 34-7	Satt250	6.3	Misuzudaizu	Gong 503
		Gm07	38615954	41397323	M	106.7	108.7	Seed oil 16-5	Satt250	6.3	Misuzudaizu	Gong 503
		Gm07	42915849	44418136	M	130.8	140.2	Seed oil 34-5	Satt308	7.1	Misuzudaizu	Gong 503
	C-Oil-08-1	Gm08	1306374	3056184	A2	14	16	Seed oil 24-1	Sct_067	5.1
	C-Oil-08-2	Gm08	5765078	11868919	A2	43.9	67.3	Seed oil 1-1	A111_1	36	PI27890	PI290136
		Gm08	7885686	9211714	A2	50.4	53.4	Seed oil 30-2	Sat_162	32.8	Jindou 23	Huibuzhi
		Gm08	9199676	14761083	A2	54.9	78.2	Seed oil 30-3	Sat_129	55.4	Jindou 23	Huibuzhi
		Gm08	9199676	14761083	A2	54.9	79.8	Seed oil 34-1	A111_1	9.3	Misuzudaizu	Gong 503
		Gm08	9749666	13199923	A2	63.3	71.3	Seed oil 16-1	A111_1	9.3	Misuzudaizu	Gong 503
	C-Oil-08-3	Gm08	41985997	43854004	A2	131.3	133.3	Seed oil 4-4	A505_1	8.9	M82806	HHP
	C-Oil-09-1	Gm09	590715	10894174	K	2.4	28.7	Seed oil 1-2	A315_1	24	PI27890	PI290136
		Gm09	7915420	11309457	K	42.4	45.7	Seed oil 36-7	Satt544	8.1	SD02-4-59	A02-381100
		Gm09	28559748	36240044	K	50.6	56.6	Seed oil 37-10	Satt273	5	OAC Wallace	OAC Glencoe
	C-Oil-09-2	Gm09	41620379	46228406	K	97.1	106.5	Seed oil 24-31	M7E8mr3
		Gm09	41620379	43990070	K	97.9	99.9	Seed oil 4-11	K387_1	15.9	M82806	HHP
		Gm09	41890811	43990070	K	93.6	99.5	Seed oil 36-8	Sat_293	7	SD02-4-59	A02-381100
		Gm09	43310841	43990070	K	102.6	104.6	Seed oil 37-3	Sat_020	6	OAC Wallace	OAC Glencoe
		Gm09	43990070	46228406	K	103.8	105.8	Seed oil 14-2	Satt196	6.5	Ma.Belle	Proto
	C-Oil-10-1	Gm10	179101	1391001	O	4.4	6.4	Seed oil 24-2	Satt358
	C-Oil-10-2	Gm10	9907897	14420561	O	49.7	54.2	Seed oil 19-3	Satt420	15	N87-984-16	TN93-99
	C-Oil-10-3	Gm10	46672164	47603191	O	121	127.5	Seed oil 29-3	Sat_109	5.9	Kefeng No. 1	1138-2
	C-Oil-11-1	Gm11	4224455	5852578	B1	28.2	30.2	Seed oil 4-5	A109_1	31.3	M82806	HHP
		Gm11	6896474	8879429	B1	36.5	46.4	Seed oil 24-11	Satt251	13.5
	C-Oil-11-2	Gm11	25062018	32627233	B1	80.3	82.3	Seed oil 24-14	Sat_095	7.4
	C-Oil-12-1	Gm12	4265135	6370488	H	32.2	34.2	Seed oil 4-10	A069_1	18	M82806	HHP
		Gm12	7494324	12248312	H	46	48	Seed oil 32-2	Satt442	14.4	TK780	Hidaka 4
	C-Oil-12-2	Gm12	35107930	36615077	H	81	89.5	Seed oil 37-5	Satt302	9	OAC Wallace	OAC Glencoe
		Gm12	35564967	35784608	H	85.8	87.8	cqSeed oil-002	A566_2	8.3	PI 97100	Coker 237
		Gm12	35564967	35784608	H	85.8	87.8	Seed oil 6-5	A566_2	9.8	PI97100	Coker237
		Gm12	35784608	36409981	H	88.5	90.5	Seed oil 19-2	Satt317	9.4	N87-984-16	TN93-99
		Gm12	36042990	36409981	H	86.5	90.3	Seed oil 24-28	A748_2
	C-Oil-12-3	Gm12	39579569	39989890	H	123.1	125.1	Seed oil 7-1	B072_1	21	Peking	Essex
	C-Oil-13-1	Gm13	1346712	1916503	F	25.6	32.3	Seed oil 36-4	Sat_240	13.6	SD02-4-59	A02-381100
		Gm13	6580424	5376455	F	11.4	16.1	Seed oil 24-4	Satt252	7.6
		Gm13	11494402	11702869	F	1.1	3	Seed oil 24-25	M8E6mr1
	C-Oil-13-2	Gm13	23114910	31508993	F	50.7	77.7	Seed oil 37-7	Satt510	6	OAC Wallace	OAC Glencoe
		Gm13	24710425	25789087	F	59.6	65.2	Seed oil 36-5	Sat_297	6.2	SD02-4-59	A02-381100
		Gm13	27144525	28329559	F	70.4	72.4	Seed oil 13-3	Satt510	6.3	Minsoy	Noir 1
		Gm13	30739587	31508993	F	75	77	Seed oil 38-4	Sat_120	7	OAC Millenium	Heinong 38
		Gm13	30771146	35557692	F	82	98	Seed oil 37-8	Satt490	5	OAC Wallace	OAC Glencoe
	C-Oil-14-1	Gm14	5177226	6968190	B2	32.1	34.1	Seed oil 2-6	A242_1	39	A81356022	PI468916
	C-Oil-14-2	Gm14	14355880	44815199	B2	69	78.7	Seed oil 24-17	Sat_009
		Gm14	33076539	45763060	B2	77.8	79.8	Seed oil 37-4	Satt066	4	OAC Wallace	OAC Glencoe
		Gm14	34228964	46246830	B2	72.8	89.9	Seed oil 30-4	Satt063	7.9	Jindou 23	Huibuzhi
		Gm14	37717948	39579290	B2	71.1	73.1	Seed oil 14-1	Satt020	3.1	Ma.Belle	Proto
		Gm14	42022252	44815199	B2	72.2	75.4	Seed oil 28-1	Satt556	22	Charleston	Dongnong 594
		Gm14	46705813	48514436	B2	96.4	104.7	Seed oil 34-2	A519_1	9	Misuzudaizu	Gong 503
		Gm14	47849223	48668281	B2	99.1	110.3	Seed oil 16-2	A519_1	9	Misuzudaizu	Gong 503
		Gm14	48888438	49423482	B2	115.2	117.2	Seed oil 25-1	B221_1	9.1	Kefeng No. 1	1138-2
	C-Oil-15-1	Gm15	877711	1304309	E	5.3	7.3	Seed oil 2-5	SAC7_1	43	A81356022	PI468916
		Gm15	2517275	6825880	E	15.7	22.9	Seed oil 32-1	Satt384	22.7	TK780	Hidaka 4
		Gm15	2662031	11099649	E	12.6	14.6	Seed oil 2-3	Pb	27	A81356022	PI468916
		Gm15	4135745	6805121	E	22.8	28.3	Seed oil 24-23	K229_1
		Gm15	4135745	6825880	E	22.7	24.7	Seed oil 5-1	A069_2	6.7	Young	PI416937
		Gm15	5221863	13638333	E	33.6	35.6	Seed oil 2-9	A203_1	18	A81356022	PI468916
		Gm15	6805121	7512833	E	29.9	31.9	Seed oil 2-4	A454_1	23	A81356022	PI468916
		Gm15	6805121	8262792	E	27.3	29.3	Seed oil 2-8	K229_1	22	A81356022	PI468916
		Gm15	7512833	13638333	E	28.3	35.8	Seed oil 24-24	K229_1
		Gm15	7512833	13638341	E	31.3	33.3	Seed oil 27-2	Satt212	10	RG10	OX948
	C-Oil-15-2	Gm15	38923092	49529917	E	45.1	53.3	Seed oil 36-3	Satt452	11.9	SD02-4-59	A02-381100
		Gm15	48222717	50395735	E	53.1	57.7	Seed oil 29-2	Satt685	4.3	Kefeng No. 1	1138-2
	C-Oil-16-1	Gm16	2802392	4936438	J	27.1	29.1	Seed oil 16-4	K384_1	6.1	Misuzudaizu	Gong 503
		Gm16	2893943	4157733	J	24.5	26.5	Seed oil 20-3	Satt285	16	BSR 101	LG82-8379
		Gm16	3559913	7070562	J	22.9	33.4	Seed oil 34-4	K384_1	6.1	Misuzudaizu	Gong 503
	C-Oil-16-2	Gm16	18355842	26280316	J	41.6	46.5	Seed oil 37-9	Satt215	6	OAC Wallace	OAC Glencoe
	C-Oil-16-3	Gm16	30435381	31105569	J	56.2	58.2	Seed oil 5-2	B122_1	7	Young	PI416937
	C-Oil-17-1	Gm17	6053006	9863176	D2	24.5	57.1	Seed oil 23-3	Satt154		Essex	Williams
		Gm17	6740400	7002963	D2	29.8	31.8	Seed oil 37-1	Sat_284	5	OAC Wallace	OAC Glencoe
	C-Oil-17-2	Gm17	11724369	12771348	D2	72.5	74.5	Seed oil 5-5	K258_2	8.8	Young	PI416937
		Gm17	12771348	14367828	D2	75.3	80.2	Seed oil 24-22	Sat_292
		Gm17	13149883	16268452	D2	78.4	80.4	Seed oil 5-4	cr142_1	12.9	Young	PI416937
		Gm17	13149883	16268452	D2	78.6	80.6	Seed oil 5-6	cr326_1	8.8	Young	PI416937
		Gm17	19651499	36745605	D2	84.2	92.1	Seed oil 24-8	Sat_114	4.7
	C-Oil-17-3	Gm17	39047147	39633623	D2	105.4	113.7	Seed oil 30-6	Satt186	4.3	Jindou 23	Huibuzhi
	C-Oil-18-1	Gm18	15845569	21357362	G	47.8	49.8	Seed oil 27-10	Satt394	8	RG10	OX948
	C-Oil-18-2	Gm18	30921687	52486656	G	58	63	Seed oil 24-12	Sat_088	4.6
		Gm18	52755918	54786857	G	65.6	73.4	Seed oil 24-26	A073_1
		Gm18	52755918	53582887	G	64.6	66.6	Seed oil 4-7	A584_1	18.5	M82806	HHP
		Gm18	52755918	53656368	G	66.5	68.5	Seed oil 4-8	A816_1	11.3	M82806	HHP
		Gm18	52755918	53955436	G	66.7	68.7	Seed oil 4-9	A890_1	14.9	M82806	HHP
	C-Oil-18-3	Gm18	58093386	58722746	G	94.4	96.6	Seed oil 24-27	Satt191
		Gm18	58136158	59279016	G	94.8	99.8	Seed oil 36-6	Satt472	9.1	SD02-4-59	A02-381100
		Gm18	58722746	59499688	G	98.3	100.3	Seed oil 6-2	L154_1	17.1	PI97100	Coker237
		Gm18	58722746	59279016	G	96.7	98.7	Seed oil 6-4	L002_2	13.9	PI97100	Coker237
	C-Oil-19-1	Gm19	1634051	2862166	L	13	15	Seed oil 27-5	Satt182	7	RG10	OX948
		Gm19	1634051	7155336	L	14	27.9	Seed oil 37-6	Satt523	7	OAC Wallace	OAC Glencoe
		Gm19	8990607	27286610	L	30.6	31.2	Seed oil 24-9	Satt398	5.1
		Gm19	12437397	33891962	L	29.9	31.9	Seed oil 31-3	Satt418	6.3	Keunolkong	Iksan10
		Gm19	27286610	34589295	L	30.6	34.5	cqSeed oil-003	Satt398	8	Young	PI416937
		Gm19	33697772	35095319	L	33.7	36	Seed oil 24-32	Satt497
		Gm19	35484267	35973768	L	35.7	37.7	Seed oil 2-7	A023_1	32	A81356022	PI468916
		Gm19	35484267	35973768	L	35.7	37.7	Seed oil 5-3	A023_1	7.4	Young	PI416937
	C-Oil-19-2	Gm19	40201108	42830696	L	67.3	69.3	Seed oil 24-7	Sat_113	16.6
		Gm19	42415414	45472590	L	66.5	89.1	Seed oil 23-4	Dt1		Essex	Williams
		Gm19	45472590	48107361	L	91.1	101.9	Seed oil 23-5	Satt229		Essex	Williams
		Gm19	45472590	47258164	L	90.3	95.4	Seed oil 24-33	A489_1
		Gm19	45472590	46477854	L	91	93	Seed oil 3-1	Satt006	8.5	Noir 1	Minsoy
		Gm19	47049000	47258164	L	94.4	96.4	Seed oil 9-3	A489_1	19	Noir 1	Archer
	C-Oil-20-1	Gm20	248119	1692769	I	17.5	19.5	Seed oil 27-3	Satt571	8	RG10	OX948
		Gm20	1692769	2053507	I	21.8	23.8	Seed oil 14-3	Satt562	5.7	Ma.Belle	Proto
		Gm20	2053507	3738311	I	27	29	Seed oil 27-7	Satt367	10	RG10	OX948
		Gm20	2053507	4661633	I	27.5	35.2	Seed oil 34-3	Satt127	8.6	Misuzudaizu	Gong 503
		Gm20	2622391	24352903	I	31.4	33.4	Seed oil 11-1	A144_1	39	A81356022	PI468916
		Gm20	2622391	24352903	I	31.4	33.4	Seed oil 12-1	A144_1	15	Parker	PI468916
		Gm20	2622391	24352903	I	30.6	34.7	Seed oil 24-29	A352_2
		Gm20	2622391	32934647	I	30.8	42	Seed oil 32-3	Satt496	27.6	TK780	Hidaka 4
		Gm20	3915838	26502973	I	34.4	36.4	Seed oil 16-3	Satt127	8.6	Misuzudaizu	Gong 503
		Gm20	12169069	32449414	I	35.4	37.4	cqSeed oil-004	Satt496		PI 468916	A81-356022
		Gm20	24129682	32934647	I	37.1	39.1	Seed oil 2-1	K011_1	27	A81356022	PI468916
		Gm20	24528543	34234025	I	36	49.3	Seed oil 24-30	Sat_105
		Gm20	24581312	32934647	I	38.4	40.4	Seed oil 2-2	A407_1	28	A81356022	PI468916
		Gm20	26502973	3915838	I	34.2	36.2	Seed oil 13-4	BLT002_1	9.9	Minsoy	Noir 1
		Gm20	26502973	32449414	I	36.4	36.9	Seed oil 15-1	Satt496	24.2	A3733	PI437088A
		Gm20	32912316	34100981	I	49.1	51.1	Seed oil 24-6	Satt270	4.1
		Gm20	32912316	34100981	I	49.1	51.1	Seed oil 27-4	Satt270	7	RG10	OX948
		Gm20	35921987	36299248	I	57.8	59.8	Seed oil 27-8	Satt049	5	RG10	OX948
	C-Oil-20-2	Gm20	40072680	41048539	I	85.7	87.7	Seed oil 27-9	Satt162	8	RG10	OX948
		Gm20	40072680	41048539	I	85.7	87.7	Seed oil 33-3	Satt162	12	OAC Millennium	Heinong 38
	C-Oil-20-3	Gm20	45699192	46623914	I	118.1	120.1	Seed oil 13-5	L026_2	4.8	Minsoy	Noir 1
Oleic acid	C-Oleic-02-1	Gm02	45563787	47547423	D1b	97.2	116.9	Seed oleic 2-1			Essex	Williams
	C-Oleic-03-1	Gm03	41100923	44682505	N	77.1	102.1	Seed oleic 6-1	Satt022	11.2	N97-3363-3	PI 423893
	C-Oleic-05-1	Gm05	32831895	35700514	A1	46.5	69.2	Seed oleic 6-5	Satt050	3.7	N97-3363-3	PI 423893
	C-Oleic-05-2	Gm05	39837034	41691167	A1	101.3	103.3	Seed oleic 1-1	A082_1	28	A81356022	PI468916
		Gm05	40500870	41414450	A1	91.3	93.3	Seed oleic 1-2	A104_1	26	A81356022	PI468916
		Gm05	40500870	41414450	A1	91.6	93.6	Seed oleic 1-3	A170_1	23	A81356022	PI468916
	C-Oleic-06-1	Gm06	19166546	27545760	C2	112.4	114.4	Seed oleic 3-1	Satt489	7	RG10	OX948
	C-Oleic-07-1	Gm07	1144019	1201741	M	6.8	8.8	Seed oleic 7-1	Satt590	4.3	Keunolkong	Iksan10
	C-Oleic-07-2	Gm07	9862652	15265593	M	56.3	65.8	Seed oleic 6-7	Sat_226	11.7	N98-4445A	PI 423893
	C-Oleic-08-1	Gm08	39277034	42672402	A2	119.6	132	Seed oleic 6-2	Satt333	11.6	N97-3363-3	PI 423893
	C-Oleic-09-1	Gm09	6593081	6998578	K	42.3	44.3	Seed oleic 8-3	Satt544	9	HeFeng 25	Dongnong L-5
	C-Oleic-10-1	Gm10	45958712	47603419	O	118.3	129.3	Seed oleic 6-10	Sat_108	2.8	N98-4445A	PI 423893
	C-Oleic-11-1	Gm11	7847214	9078380	B1	45.4	47.4	Seed oleic 7-2	Satt197	8.3	Keunolkong	Iksan10
	C-Oleic-12-1	Gm11	38376841	38902483	B1	123.3	125.7	Seed oleic 5-1	Sat_331	3.9	KF1	NN1138-2
	C-Oleic-13-1	Gm13	2288471	22128065	F	27	41.5	Seed oleic 6-3	Sat_309	16.5	N97-3363-3	PI 423893
		Gm13	22128065	23462495	F	41.5	50.8	Seed oleic 6-12	Sat_133	18.3	N98-4445A	PI 423893
	C-Oleic-13-2	Gm13	32865907	36566628	F	84.5	99.8	Seed oleic 6-4	Sat_299	7.4	N97-3363-3	PI 423893
	C-Oleic-14-1	Gm14	8642589	13783908	B2	64	66	Seed oleic 1-5	A619_1	19	A81356022	PI468916
	C-Oleic-14-2	Gm14	33076539	42022252	B2	72.2	74.2	Seed oleic 7-3	Satt556	5.3	Keunolkong	Iksan10
	C-Oleic-15-1	Gm15	2018415	2517275	E	10	12	Seed oleic 1-4	A242_2	20	A81356022	PI468916
		Gm15	2662031	11099649	E	12.6	14.6	Seed oleic 1-6	Pb	21	A81356022	PI468916
		Gm15	6805121	10403150	E	32.1	47.5	Seed oleic 6-6	Sat_273	4.5	N97-3363-3	PI 423893
		Gm15	22885338	24720177	E	44.4	46.4	Seed oleic 4-1	Satt263	10	N87-984-16	TN93-99
	C-Oleic-16-1	Gm16	18355842	28589329	J	41.5	43.5	Seed oleic 7-4	Satt183	5.2	Keunolkong	Iksan10
	C-Oleic-17-1	Gm17	13149883	16268452	D2	78.2	80.2	Seed oleic 8-4	Satt389	7.8	HeFeng 25	Dongnong L-5
	C-Oleic-17-2	Gm17	20710080	38123285	D2	87.6	93.7	Seed oleic 6-9	Sat_300	2.7	N98-4445A	PI 423893
	C-Oleic-18-1	Gm18	998312	1621167	G	0	2	Seed oleic 3-2	Satt163	10	RG10	OX948
	C-Oleic-18-2	Gm18	53582887	53769431	G	67.7	69.7	Seed oleic 8-2	Sat_164	13.9	HeFeng 25	Dongnong L-5
		Gm18	54786857	57185339	G	75.8	77.8	Seed oleic 3-3	Satt288	10	RG10	OX948
		Gm18	55407008	58136158	G	76.8	94.8	Seed oleic 6-8	Satt472	5	N98-4445A	PI 423893
		Gm18	57462250	58136158	G	90.8	94.8	Seed oleic 5-2	Satt472	2.7	KF1	NN1138-2
	C-Oleic-19-1	Gm19	39676184	40127047	L	54.6	64.2	Seed oleic 2-2			Essex	Williams
		Gm19	40444160	41422990	L	58.5	60.5	Seed oleic 7-5	Sct_010	7.7	Keunolkong	Iksan10
	C-Oleic-20-1	Gm20	24581312	34234025	I	43.7	48.6	Seed oleic 6-11	Satt354	9.8	N98-4445A	PI 423893
	C-Oleic-20-2	Gm20	41836392	43583807	I	98.1	101.3	Seed oleic 5-3	Satt148	3.8	KF1	NN1138-2
Linolenic acid	C-Linolenic-02-1	Gm02	9385602	10813486	D1b	39	41	Seed linolenic 11-5	Satt701	6.7	HeFeng 25	Dongnong L-5
		Gm02	11441784	23541217	D1b	46.6	67.6	Seed linolenic 7-3	Sat_423	10.6	N97-3363-3	PI 423893
		Gm02	15793891	42619410	D1b	75.7	78.9	Seed linolenic 6-3	Satt537	3.4	KF1	NN1138-2
	C-Linolenic-04-1	Gm04	8093596	8224041	C1	63.6	66.8	Seed linolenic 6-2	Satt578	5.6	KF1	NN1138-2
	C-Linolenic-05-1	Gm05	1800376	2887250	A1	3.5	14.4	Seed linolenic 7-5	Sat_368	5.1	N97-3363-3	PI 423893
	C-Linolenic-08-1	Gm08	5715325	5770707	A2	35.8	37.8	Seed linolenic 8-1	Satt177	4.7	Keunolkong	Iksan10
	C-Linolenic-08-2	Gm08	42672402	44665892	A2	132	145.6	Seed linolenic 7-2	Sat_294	5.6	N97-3363-3	PI 423893
	C-Linolenic-09-1	Gm09	6951837	9265060	K	41.4	43.4	Seed linolenic 3-2	Satt349	6	RG10	OX948
	C-Linolenic-09-2	Gm09	32913643	35189004	K	52.9	54.9	Seed linolenic 1-6	A065_3	20	A81356022	PI468916
		Gm09	35252838	39455390	K	67.7	74	Seed linolenic 6-5	Satt499	3.1	KF1	NN1138-2
	C-Linolenic-10-1	Gm10	12171935	35510833	O	57.4	59.4	Seed linolenic 8-2	Satt173	3.7	Keunolkong	Iksan10
		Gm10	12546314	12782579	O	51.9	56.9	Seed linolenic 6-6	Sat_291	1.6	KF1	NN1138-2
	C-Linolenic-10-2	Gm10	44117647	44136397	O	106.6	108.6	Seed linolenic 9-4	Sat_274	20.8	TK780	Hidaka 4
		Gm10	47175081	49839106	O	128.4	134.5	Seed linolenic 6-7	Sat_231	2.5	KF1	NN1138-2
	C-Linolenic-11-1	Gm11	37892646	38360539	B1	125.7	128.3	Seed linolenic 6-1	Sat_331	8.3	KF1	NN1138-2
	C-Linolenic-12-1	Gm12	4519572	6370488	H	27.8	29.8	Seed linolenic 9-3	Sat_127	15.7	TK780	Hidaka 4
	C-Linolenic-13-1	Gm13	4976740	6669138	F	7.9	17.4	Seed linolenic 2-1			Essex	Williams
	C-Linolenic-14-1	Gm14	13783908	44815199	B2	66.2	78.8	Seed linolenic 7-6	Satt066	23.2	N97-3363-3	PI 423893
		Gm14	44815199	45520841	B2	86.3	88.6	Seed linolenic 10-1	Satt534	59	N97-3708-13	Anand
		Gm14	46246830	47849223	B2	92.5	94.5	Seed linolenic 11-2	Satt063	37.3	HeFeng 25	Dongnong L-5
		Gm14	46246830	47849223	B2	92.5	94.5	Seed linolenic 3-3	Satt063	76	RG10	OX948
		Gm14	46705813	46983608	B2	96.9	98.9	Seed linolenic 10-2	Satt560	59	N97-3708-13	Anand
		Gm14	47031498	49423482	B2	105	122.3	Seed linolenic 7-4	Satt687	35.9	N97-3363-3	PI 423893
		Gm14	47849223	48514436	B2	99.6	101.6	Seed linolenic 11-1	Satt726	5.8	HeFeng 25	Dongnong L-5
	C-Linolenic-15-1	Gm15	877711	1304309	E	5.3	7.3	Seed linolenic 1-1	SAC7_1	31	A81356022	PI468916
		Gm15	2018415	2517275	E	10	12	Seed linolenic 1-4	A242_2	23	A81356022	PI468916
		Gm15	4395135	6825880	E	18.3	22.6	Seed linolenic 9-2	Satt384	36.9	TK780	Hidaka 4
		Gm15	5221863	13638333	E	33.6	35.6	Seed linolenic 1-3	A203_1	22	A81356022	PI468916
		Gm15	6805121	7512833	E	29.9	31.9	Seed linolenic 1-5	A454_1	22	A81356022	PI468916
		Gm15	6805121	8262792	E	27.3	29.3	Seed linolenic 1-7	K229_1	20	A81356022	PI468916
	C-Linolenic-15-2	Gm15	19663839	39633861	E	43.8	45.8	Seed linolenic 3-1	Satt185	2	RG10	OX948
		Gm15	22885338	24720177	E	44.4	46.4	Seed linolenic 4-1	Satt263	12.3	N87-984-16	TN93-99
	C-Linolenic-16-1	Gm16	30435381	31105569	J	57.4	59.6	Seed linolenic 6-4	Bng063_1	4	KF1	NN1138-2
		Gm16	33327176	37084842	J	65	89.5	Seed linolenic 7-7	Sat_395	16.3	N97-3363-3	PI 423893
	C-Linolenic-18-1	Gm18	4619181	4692233	G	20.9	22.9	Seed linolenic 4-2	Satt235	22.5	N87-984-16	TN93-99
	C-Linolenic-18-2	Gm18	53582887	53769431	G	67.7	69.7	Seed linolenic 11-6	Sat_164	15.4	HeFeng 25	Dongnong L-5
	C-Linolenic-19-1	Gm19	650288	1759200	L	0	11.1	Seed linolenic 7-1	Satt495	6.1	N97-3363-3	PI 423893
		Gm19	2014473	4212529	L	18.9	20.9	Seed linolenic 8-3	Satt238	7.7	Keunolkong	Iksan10
	C-Linolenic-19-2	Gm19	35484267	35973768	L	35.7	37.7	Seed linolenic 1-2	A023_1	26	A81356022	PI468916
		Gm19	36557287	38661741	L	42.6	62.2	Seed linolenic 2-2			Essex	Williams
	C-Linolenic-19-3	Gm19	43022488	45993074	L	72.5	91.1	Seed linolenic 2-3			Essex	Williams
Chr., Chromosome; LG, linkage group.
In the column of Physical site (bp), the physical site is obtained from the public soybean physical map based on genome assembly 1 annotation version 1.1. (Schmutz et al. 2010).
In the column of Genomic site (cM), the genomic site is obtained from the public soybean genetic map (Song et al. 2004).
In column Male, Gong 503 = Moshidou Gong 503.
