# Supplementary material for: Detecting the QTL-Allele System of Seed Oil Traits Using Multi-Locus Genome-Wide Association Analysis for Population Characterization and Optimal Cross Prediction in Soybean
Source: Front Plant Sci. 2018 Dec 5;9:1793. doi: 10.3389/fpls.2018.01793 (PMC6290252; doi:10.3389/fpls.2018.01793)
Supplement: Supplementary Table 2 — Joint analysis of variance of three seed oil traits in CSLRP. [file Table_2.XLSX]

## Sheet: Sheet1
Supplementary Table 2. Joint analysis of variance of three seed oil traits in CSLRP
Source	DF	Oil content		Oleic acid		Linolenic acid
		MS	F-value	MS	F-value	MS	F-value
Env.	3	8.14	0.82	393.11	5.86*	104.96	1.78
Rep. (Env.)	4	25.72	58.91**	62.65	13.57**	58.36	216.4**
Accession	365	11.43	11.86**	100.14	11.19**	7.58	10.37**
Accession×Env.	1069	0.97	2.23**	9.04	1.96**	0.74	2.75**
Error	1309	0.43		4.62		0.27
Total	2750
Env., environment; Rep., replication. *: Significance p<0.05, **: Significance p<0.01.
