# Supplementary material for: Detecting the QTL-Allele System of Seed Oil Traits Using Multi-Locus Genome-Wide Association Analysis for Population Characterization and Optimal Cross Prediction in Soybean
Source: Front Plant Sci. 2018 Dec 5;9:1793. doi: 10.3389/fpls.2018.01793 (PMC6290252; doi:10.3389/fpls.2018.01793)
Supplement: Supplementary Table 3 — The detected SNPLDBs associated with three seed oil traits under a significance level of 0.0002 in CSLRP. [file Table_3.XLSX]

## Sheet: Sheet1
Supplementary Table 3. The detected SNPLDBs associated with three seed oil traits under a significance level of 0.0002 in CSLRP
SNPLDB	Allele number	SOC		OAC		LAC
		-log10P	R2 (%)	-log10P	R2 (%)	-log10P	R2 (%)
Gm01_BLOCK282_42690478_42711941	3			7.85357	3.14161
Gm02_5111631	1			16.9563	6.19479
Gm02_12208888	1					3.86669	1.54225
Gm03_BLOCK36_2969353_2978158	2	8.47081	4.57977
Gm03_6682794	1	7.00864	3.28604
Gm03_BLOCK254_32437120_32636442	4					15.8328	9.39533
Gm04_BLOCK96_9670209_9789832	6			27.1583	13.199	25.466	16.8327
Gm04_BLOCK112_11374739_11441096	8			12.4508	6.34553
Gm04_12902712	1					5.74489	2.4464
Gm04_34223987	1					4.83417	2.00294
Gm05_BLOCK156_35227925_35227954	1			6.94025	2.20556
Gm05_37451040	1			4.29846	1.26572
Gm05_41857301	1			5.09261	1.54247
Gm06_33283495	1	5.7893	2.63706
Gm06_42628531	1			3.86878	1.11834
Gm06_46292942	1			7.09567	2.26246
Gm07_4223914	1			5.91728	1.8353
Gm08_46400798	1			4.58544	1.3651
Gm09_BLOCK222_26785007_26956034	2			4.39552	1.56575
Gm09_BLOCK255_31868217_31984435	5					10.2814	6.40319
Gm09_46185913	1	5.68328	2.58137
Gm10_22537585	1	4.99864	2.22478
Gm10_39620012	1					4.25157	1.72413
Gm11_BLOCK8_937574_956972	3	4.04743	2.43279
Gm12_7530543	1					7.48203	3.3153
Gm13_21132878	1			11.7841	4.05419
Gm14_BLOCK392_47269359_47316131	4			5.40997	2.3898
Gm14_49054789	1					4.13888	1.67067
Gm15_1215528	1					5.41248	2.28351
Gm15_2169757	1			4.62996	1.38058
Gm15_BLOCK102_13882165_13885992	2	7.9006	4.25393
Gm15_BLOCK141_18940958_19140709	4			14.3935	6.18443
Gm16_2601283	1			4.91652	1.48064
Gm17_4601421	1			14.8978	5.32217
Gm18_470696	1	4.8421	2.144
Gm18_BLOCK123_12806957_13006775	6	10.2476	7.16897
Gm18_BLOCK171_19084763_19284540	6					9.43476	6.21817
Gm18_BLOCK530_61189911_61190505	2			12.2137	4.61277	5.63302	2.79288
Gm20_BLOCK144_27228799_27268887	5	16.0122	10.6045
Gm20_BLOCK180_31674614_31694438	1	5.99792	2.74699
Gm20_BLOCK240_36660853_36753656	5	13.3451	8.82122
Gm20_43101046	1	4.36028	1.8973
Total			55.38		67.47		56.63
The SNPLDBs in bold style were not detected using a normal significance level of 0.02
