# Supplementary material for: Detecting the QTL-Allele System of Seed Oil Traits Using Multi-Locus Genome-Wide Association Analysis for Population Characterization and Optimal Cross Prediction in Soybean
Source: Front Plant Sci. 2018 Dec 5;9:1793. doi: 10.3389/fpls.2018.01793 (PMC6290252; doi:10.3389/fpls.2018.01793)
Supplement: Supplementary Table 4 — The detected small effect (R2 < 0.01) SNPLDBs associated with oleic acid and linolenic acid content in CSLRP. [file Table_4.XLSX]

## Sheet: Sheet1
Supplementary Table 4. The detected small effect (R2 <0.01) SNPLDBs associated with oleic acid and linolenic acid content in CSLRP
QTL	SNPLDB	Allele	Oleic acid		Linolenic acid		QTL
		number	-log10P	R2	-log10P	R2	in SoyBase
Linolenic-a-01-1	Gm01_BLOCK17_2258998_2268155	4			2.82	0.4
Linolenic-a-01-2	Gm01_BLOCK224_32998487_33189550	4			4.8	0.67
Linolenic-a-01-3	Gm01_51188352	2			3	0.28
Oleic-a-01-2	Gm01_BLOCK382_54587414_54611551	3	8.84	0.18
Linolenic-a-02-1	Gm02_BLOCK26_2789954_2797555	3			2.45	0.29
Oleic-a-03-1	Gm03_BLOCK27_2441211_2469885	4	28.83	0.83
Oleic-a-03-2	Gm03_BLOCK60_5490193_5526117	7	21.79	0.64
Oleic-a-03-3	Gm03_BLOCK88_9075063_9101584	5	20.31	0.54
Oleic-a-03-4	Gm03_BLOCK141_16657275_16856965	4	32.02	0.96
Linolenic-a-03-1	Gm03_BLOCK241_30792723_30792730	3			6	0.74
Linolenic-a-03-2	Gm03_BLOCK247_31513190_31590681	4			6.34	0.87
Oleic-a-04-1	Gm04_1563641	2	16.13	0.34
Linolenic-a-04-1	Gm04_5395881	2			8.66	0.98
Linolenic-a-04-5	Gm04_BLOCK249_30493542_30693459	6			3.02	0.54
Oleic-a-04-4	Gm04_BLOCK325_40701657_40810922	4	18.62	0.46
Oleic-a-04-5	Gm04_46614769	2	6.79	0.12
Oleic-a-05-1	Gm05_8174502	2	10.2	0.19
Oleic-a-05-2	Gm05_9887475	2	3.1	0.05
Linolenic-a-05-1	Gm05_11143292	2			5.16	0.54
Oleic-a-05-3	Gm05_22370689	2	18.79	0.41
Oleic-a-05-6	Gm05_40159353	2	7.81	0.14			C-Oleic-05-2
Linolenic-a-06-1	Gm06_BLOCK41_5265081_5271937	2			5.21	0.54
Oleic-a-06-1	Gm06_8907096	2	3	0.04
Linolenic-a-06-3	Gm06_29507337	2			3.13	0.3
Oleic-a-06-2	Gm06_40386962	2	7.19	0.13
Oleic-a-06-5	Gm06_48699711	2	3.19	0.05
Oleic-a-06-6	Gm06_49055932	2	19.32	0.43
Oleic-a-07-2	Gm07_24605791	2	12	0.23
Oleic-a-07-3	Gm07_35423486	2	1.91	0.03
Oleic-a-07-4	Gm07_BLOCK292_36829677_36940940	5	17.5	0.45
Oleic-a-08-1	Gm08_8968287	2	12.95	0.26
Oleic-a-08-2	Gm08_35263915	2	1.88	0.02
Oleic-a-09-1	Gm09_7054770	2	8.34	0.15			C-Oleic-09-1
Linolenic-a-09-1	Gm09_BLOCK180_20712471_20902521	7			4.29	0.79
Oleic-a-09-4	Gm09_BLOCK226_27362450_27559077	5	29.88	0.87
Oleic-a-09-5	Gm09_BLOCK253_31529314_31726674	4	7.47	0.17
Oleic-a-09-6	Gm09_BLOCK279_35293990_35323662	2	6.09	0.1
Oleic-a-09-7	Gm09_41498537	2	11.65	0.23
Oleic-a-09-8	Gm09_41583833	2	1.72	0.02
Linolenic-a-09-4	Gm09_41681657	2			4.14	0.41
Oleic-a-09-9	Gm09_BLOCK345_42396845_42397151	3	3.84	0.07
Oleic-a-09-10	Gm09_46078277	2	3.69	0.06
Oleic-a-10-1	Gm10_1070315	2	12.99	0.26
Linolenic-a-10-1	Gm10_4253234	2			7.13	0.78
Oleic-a-10-2	Gm10_18464463	2	9.5	0.18
Oleic-a-10-3	Gm10_32032136	2	21.75	0.5
Linolenic-a-10-3	Gm10_BLOCK257_34116372_34116415	2			2.35	0.21
Oleic-a-10-4	Gm10_37188488	2	4.45	0.07
Linolenic-a-10-5	Gm10_41189996	2			4.86	0.5
Oleic-a-11-1	Gm11_BLOCK57_7807437_7868444	7	12.8	0.35			C-Oleic-11-1
Oleic-a-11-2	Gm11_15761716	2	2.51	0.04
Oleic-a-11-3	Gm11_16781102	2	17.78	0.38
Linolenic-a-11-2	Gm11_17780917	2			2.81	0.26
Oleic-a-11-4	Gm11_BLOCK221_30888515_31003926	6	16.74	0.45
Oleic-a-11-5	Gm11_35270846	2	22.74	0.53
Oleic-a-12-1	Gm12_BLOCK24_2388452_2413507	2	6.06	0.1
Linolenic-a-12-1	Gm12_5451612	2			8.35	0.94
Oleic-a-12-2	Gm12_5467133	2	2.62	0.04
Oleic-a-12-3	Gm12_6739370	2	5.83	0.1
Linolenic-a-12-2	Gm12_BLOCK60_7060498_7065165	3			6.11	0.76
Oleic-a-12-4	Gm12_BLOCK122_16385761_16585568	5	3.5	0.09
Oleic-a-12-5	Gm12_28549625	2	4.49	0.07
Oleic-a-12-6	Gm12_29628918	2	8.07	0.14
Oleic-a-12-7	Gm12_BLOCK190_37088937_37095297	3	4.88	0.09
Oleic-a-13-1	Gm13_1039795	2	26.4	0.66
Linolenic-a-13-1	Gm13_BLOCK101_11539212_11569444	6			4.45	0.75
Linolenic-a-13-2	Gm13_14780837	2			7.38	0.81
Oleic-a-13-3	Gm13_25945441	2	2.78	0.04
Oleic-a-13-4	Gm13_BLOCK208_27197567_27203761	4	17.87	0.44
Oleic-a-13-5	Gm13_30253539	2	2.73	0.04
Linolenic-a-14-1	Gm14_27230292	2			4.14	0.41	C-Linolenic-14-1
Oleic-a-14-2	Gm14_47407617	2	3.49	0.05
Linolenic-a-15-2	Gm15_BLOCK43_6706056_6733317	2			4.07	0.41	C-Linolenic-15-1
Oleic-a-15-2	Gm15_BLOCK61_9835403_9835463	3	9.35	0.19			C-Oleic-15-1
Linolenic-a-15-3	Gm15_38944218	2			2.84	0.26	C-Linolenic-15-2
Oleic-a-15-4	Gm15_BLOCK308_41741022_41940611	5	8.52	0.2
Linolenic-a-15-4	Gm15_48587655	2			6.4	0.69
Oleic-a-16-2	Gm16_BLOCK80_7986104_8186065	6	13.99	0.37
Linolenic-a-16-1	Gm16_9334192	2			4.68	0.48
Linolenic-a-16-2	Gm16_BLOCK279_30834840_30938057	4			4.43	0.62	C-Linolenic-16-1
Oleic-a-16-4	Gm16_BLOCK295_32118409_32118729	2	21.97	0.51
Oleic-a-16-5	Gm16_33541850	2	31.91	0.87
Oleic-a-16-6	Gm16_BLOCK329_36624799_36642643	4	4.03	0.09
Oleic-a-16-7	Gm16_36797199	2	10.68	0.2
Linolenic-a-17-1	Gm17_3153874	2			4.53	0.46
Oleic-a-17-2	Gm17_6991590	2	10.4	0.2
Oleic-a-17-3	Gm17_7590819	2	34.75	0.99
Oleic-a-17-4	Gm17_18383894	2	9.38	0.17
Oleic-a-17-5	Gm17_BLOCK299_38383987_38539011	6	7.12	0.18
Linolenic-a-17-2	Gm17_BLOCK318_40182763_40209027	3			4.6	0.56
Oleic-a-17-6	Gm17_40721043	2	13.02	0.26
Linolenic-a-17-3	Gm17_41327160	2			4.43	0.45
Oleic-a-17-7	Gm17_41507116	2	15.5	0.32
Oleic-a-18-1	Gm18_BLOCK42_4160316_4193059	5	12.21	0.3
Oleic-a-18-2	Gm18_BLOCK66_6712131_6712155	3	7.65	0.15
Oleic-a-18-3	Gm18_9658628	2	20.77	0.47
Oleic-a-18-4	Gm18_BLOCK464_54791465_54860711	6	16.4	0.44			C-Oleic-18-2
Oleic-a-18-5	Gm18_55491235	2	11.57	0.22			C-Oleic-18-2
Oleic-a-18-6	Gm18_BLOCK473_55753685_55758195	3	2.08	0.04			C-Oleic-18-2
Oleic-a-18-7	Gm18_57358391	2	2.91	0.04			C-Oleic-18-2
Linolenic-a-18-3	Gm18_BLOCK486_57528211_57528497	4			3.61	0.51
Oleic-a-18-8	Gm18_60568007	2	11.41	0.22			C-Oleic-18-2
Oleic-a-19-1	Gm19_43895504	2	5.56	0.09
Oleic-a-20-1	Gm20_6456422	2	5.51	0.09
Oleic-a-20-2	Gm20_21655821	2	26.45	0.66
Oleic-a-20-3	Gm20_22074500	2	2.96	0.04
Oleic-a-20-4	Gm20_35907262	2	3.71	0.06			C-Oleic-20-1
Oleic-a-20-5	Gm20_40856039	2	17.3	0.37			C-Oleic-20-2
