# Supplementary material for: Detecting the QTL-Allele System of Seed Oil Traits Using Multi-Locus Genome-Wide Association Analysis for Population Characterization and Optimal Cross Prediction in Soybean
Source: Front Plant Sci. 2018 Dec 5;9:1793. doi: 10.3389/fpls.2018.01793 (PMC6290252; doi:10.3389/fpls.2018.01793)
Supplement: Supplementary Table 5 — Distribution of detected QTL of three seed oil traits in CSLRP. [file Table_5.XLSX]

## Sheet: Sheet1
Supplementary Table 5. Distribution of detected QTL of three seed oil traits in CSLRP
Chromosome	Oil content		Oleic acid		Linolenic acid
	Number	R2	Number	R2	Number	R2
Gm01	1	2.06	2	3.32	3	1.35
Gm02	1	1.44	1	6.19	2	1.84
Gm03	2	7.87	4	2.97	3	11.01
Gm04	1	0.44	5	20.46	6	24.66
Gm05	4	3.44	7	5.8	1	0.54
Gm06	1	1.97	6	4.03	3	2.11
Gm07	1	2.16	4	2.55	1	1.23
Gm08	2	1.9	3	1.65	0	0
Gm09	1	2.48	10	4.45	4	8.97
Gm10	2	2.22	4	1.01	5	4.96
Gm11	3	4.49	5	1.75	2	1.45
Gm12	8	4.55	7	0.64	3	5.01
Gm13	1	0.84	5	5.23	2	1.56
Gm14	0	0	2	2.44	2	2.08
Gm15	4	7.1	4	7.96	4	3.64
Gm16	3	1.99	7	4.59	2	1.09
Gm17	1	1.01	7	7.45	3	1.47
Gm18	4	11.42	9	6.5	4	10.87
Gm19	0	0	1	0.09	0	0
Gm20	10	25.15	5	1.22	0	0
