# Supplementary material for: Detecting the QTL-Allele System of Seed Oil Traits Using Multi-Locus Genome-Wide Association Analysis for Population Characterization and Optimal Cross Prediction in Soybean
Source: Front Plant Sci. 2018 Dec 5;9:1793. doi: 10.3389/fpls.2018.01793 (PMC6290252; doi:10.3389/fpls.2018.01793)
Supplement: Supplementary Table 6 — Allele frequency distribution among six ecoregions for the detected QTL of three seed oil traits in CSLRP. [file Table_6.XLSX]

## Sheet: Sheet1
Supplementary Table 6. Allele frequency distribution among six ecoregions for the detected QTL of three seed oil traits in CSLRP
Trait	QTL		χ2 p-value	Allele	Effect	Frequency	Frequency within ecoregion
							I	II	III	IV	V	VI
Oil content	Oil-a-01-1		0.749	A	0.37	0.99	0.98	1	0.99	0.99	1	0.97
				C	-0.37	0.01	0.02	0	0.01	0.01	0	0.03
	Oil-a-02-1		0.948	G	0.56	0.98	0.98	0.98	0.99	0.98	0.97	1
				A	-0.56	0.02	0.02	0.02	0.01	0.02	0.03	0
	Oil-a-03-1		0	1	0.18	0.49	0.34	0.52	0.56	0.43	0.57	0.56
				2	-0.36	0.35	0.32	0.21	0.38	0.48	0.3	0.41
				3	0.18	0.16	0.34	0.28	0.07	0.1	0.14	0.03
	Oil-a-03-2		0.082	A	-0.29	0.93	0.89	0.98	0.93	0.94	0.97	0.85
				G	0.29	0.07	0.11	0.02	0.07	0.06	0.03	0.15
	Oil-a-04-1		0.406	1	-0.16	0.93	0.91	0.97	0.93	0.89	0.97	0.95
				2	0.16	0.07	0.09	0.03	0.07	0.11	0.03	0.05
	Oil-a-05-1		0.124	G	0.66	0.98	0.96	0.95	1	1	0.97	1
				A	-0.66	0.02	0.04	0.05	0	0	0.03	0
	Oil-a-05-2		0	G	-0.42	0.98	0.89	0.99	0.99	1	1	1
				A	0.42	0.02	0.11	0.01	0.01	0	0	0
	Oil-a-05-3		0.509	C	-0.25	0.96	0.96	0.97	0.96	0.96	0.89	0.97
				T	0.25	0.04	0.04	0.03	0.04	0.04	0.11	0.03
	Oil-a-05-4		0.266	1	-0.07	0.7	0.66	0.67	0.74	0.64	0.81	0.79
				2	0.07	0.3	0.34	0.33	0.26	0.36	0.19	0.21
	Oil-a-06-1		0	1	-0.11	0.59	0.45	0.52	0.69	0.63	0.59	0.64
				2	0.14	0.23	0.36	0.37	0.11	0.15	0.14	0.23
				3	-0.5	0.12	0.04	0.02	0.13	0.2	0.27	0.13
				4	-0.42	0.04	0.15	0.08	0.03	0	0	0
				5	0.9	0.01	0	0.01	0.04	0.01	0	0
	Oil-a-07-1		0	1	-0.12	0.61	0.36	0.38	0.76	0.75	0.7	0.79
				2	0.3	0.32	0.49	0.6	0.21	0.2	0.14	0.13
				3	-0.18	0.07	0.15	0.02	0.03	0.05	0.16	0.08
	Oil-a-08-1		0.011	C	-0.12	0.51	0.53	0.66	0.4	0.43	0.59	0.44
				G	0.12	0.49	0.47	0.34	0.6	0.57	0.41	0.56
	Oil-a-08-2		0.02	T	0.12	0.82	0.85	0.9	0.88	0.75	0.68	0.82
				C	-0.12	0.18	0.15	0.1	0.13	0.25	0.32	0.18
	Oil-a-09-1		0	T	0.13	0.6	0.47	0.31	0.68	0.75	0.86	0.69
				C	-0.13	0.4	0.53	0.69	0.32	0.25	0.14	0.31
	Oil-a-10-1		0.155	G	0.61	0.99	1	0.97	1	1	0.97	1
				A	-0.61	0.01	0	0.03	0	0	0.03	0
	Oil-a-10-2		0.322	1	0.1	0.85	0.81	0.79	0.85	0.92	0.84	0.87
				2	-0.1	0.15	0.19	0.21	0.15	0.08	0.16	0.13
	Oil-a-11-1		0	1	0.05	0.55	0.53	0.25	0.69	0.73	0.59	0.51
				2	0.33	0.19	0.15	0.22	0.17	0.15	0.24	0.26
				3	0.04	0.16	0.26	0.26	0.07	0.1	0.11	0.18
				4	-0.43	0.1	0.06	0.26	0.07	0.02	0.05	0.05
	Oil-a-11-2		0	1	-0.23	0.79	0.72	0.69	0.82	0.88	0.68	0.95
				2	0.03	0.2	0.19	0.31	0.18	0.11	0.32	0.05
				3	0.2	0.01	0.09	0	0	0.01	0	0
	Oil-a-11-3		0.178	C	-0.15	0.86	0.91	0.78	0.89	0.83	0.86	0.92
				T	0.15	0.14	0.09	0.22	0.11	0.17	0.14	0.08
	Oil-a-12-1		0	1	0.28	0.94	0.87	0.86	0.97	1	1	0.95
				2	-0.28	0.06	0.13	0.14	0.03	0	0	0.05
	Oil-a-12-2		0.17	G	-0.62	0.98	1	0.95	0.99	1	1	0.97
				A	0.62	0.02	0	0.05	0.01	0	0	0.03
	Oil-a-12-3		0	1	0.12	0.91	0.83	0.82	0.93	0.96	1	1
				2	0.33	0.06	0.15	0.09	0.07	0.04	0	0
				3	-0.45	0.02	0.02	0.09	0	0	0	0
	Oil-a-12-4		0.309	A	-0.28	0.99	1	1	0.97	1	0.97	0.97
				C	0.28	0.01	0	0	0.03	0	0.03	0.03
	Oil-a-12-5		0.006	C	-0.84	0.95	0.98	0.87	0.99	0.99	0.92	0.95
				T	0.84	0.05	0.02	0.13	0.01	0.01	0.08	0.05
	Oil-a-12-6		0.097	T	-0.17	0.96	0.98	0.99	0.94	0.95	0.89	1
				G	0.17	0.04	0.02	0.01	0.06	0.05	0.11	0
	Oil-a-12-7		0.004	1	0.21	0.88	0.96	0.95	0.85	0.89	0.73	0.82
				2	-0.21	0.12	0.04	0.05	0.15	0.11	0.27	0.18
	Oil-a-12-8		0.01	A	0.33	0.97	0.96	0.99	0.96	0.99	1	0.87
				C	-0.33	0.03	0.04	0.01	0.04	0.01	0	0.13
	Oil-a-13-1		0	C	0.34	0.95	0.79	0.93	0.97	0.99	1	1
				T	-0.34	0.05	0.21	0.07	0.03	0.01	0	0
	Oil-a-15-1		0	1	0.18	0.79	0.79	0.76	0.88	0.77	0.81	0.74
				2	-0.17	0.12	0.11	0.01	0.07	0.21	0.16	0.21
				3	-0.02	0.09	0.11	0.23	0.06	0.01	0.03	0.05
	Oil-a-15-2		0.009	1	-0.25	0.6	0.51	0.67	0.58	0.65	0.54	0.49
				2	0.11	0.24	0.28	0.17	0.17	0.21	0.41	0.41
				3	0.14	0.16	0.21	0.16	0.25	0.13	0.05	0.1
	Oil-a-15-3		0	1	-0.04	0.27	0.49	0.37	0.11	0.19	0.24	0.31
				2	-0.07	0.25	0.13	0.23	0.32	0.33	0.19	0.23
				3	0.14	0.19	0.11	0.17	0.14	0.2	0.24	0.31
				4	0.33	0.11	0	0.06	0.19	0.12	0.16	0.1
				5	0.21	0.06	0.04	0	0.11	0.12	0.08	0
				6	0.07	0.05	0.19	0.09	0.03	0	0.03	0
				7	0.24	0.03	0.02	0.05	0.06	0.01	0	0.03
				8	-0.62	0.02	0	0.02	0.03	0.01	0.05	0
				9	-0.26	0.01	0.02	0.01	0.01	0.01	0	0.03
	Oil-a-15-4		0	1	-0.17	0.47	0.47	0.29	0.58	0.55	0.35	0.62
				2	-0.15	0.45	0.36	0.51	0.4	0.44	0.62	0.36
				3	0.32	0.08	0.17	0.21	0.01	0.01	0.03	0.03
	Oil-a-16-1		0.002	C	0.34	0.99	1	1	1	0.99	1	0.92
				T	-0.34	0.01	0	0	0	0.01	0	0.08
	Oil-a-16-2		0	1	-0.15	0.57	0.55	0.46	0.57	0.69	0.59	0.56
				2	0.01	0.19	0.21	0.15	0.22	0.15	0.22	0.21
				3	-0.02	0.14	0.06	0.11	0.19	0.14	0.14	0.21
				4	0.16	0.1	0.17	0.28	0.01	0.01	0.05	0.03
	Oil-a-16-3		0.003	1	0.14	0.66	0.79	0.51	0.72	0.67	0.62	0.72
				2	-0.11	0.15	0.06	0.25	0.11	0.13	0.14	0.15
				3	0.04	0.1	0.02	0.08	0.13	0.17	0.08	0.05
				4	-0.08	0.1	0.13	0.16	0.04	0.04	0.16	0.08
	Oil-a-17-1		0.001	1	-0.15	0.52	0.47	0.36	0.64	0.67	0.49	0.49
				2	0.15	0.48	0.53	0.64	0.36	0.33	0.51	0.51
	Oil-a-18-1		0.787	A	-0.33	0.98	0.98	0.98	0.99	0.99	0.95	0.97
				C	0.33	0.02	0.02	0.02	0.01	0.01	0.05	0.03
	Oil-a-18-2		0	1	-0.22	0.41	0.43	0.63	0.47	0.32	0.16	0.21
				2	-0.19	0.31	0.19	0.15	0.33	0.46	0.32	0.38
				3	-0.39	0.16	0.15	0.08	0.08	0.15	0.27	0.36
				4	0.22	0.07	0.09	0.1	0.07	0.02	0.08	0.03
				5	0.27	0.04	0.09	0	0.03	0.02	0.14	0
				6	0.26	0.02	0.04	0.01	0.01	0.01	0.03	0
				7	0.05	0.01	0.02	0.02	0	0	0	0.03
	Oil-a-18-3		0.147	A	-0.22	0.94	0.96	0.93	0.88	0.96	0.97	0.97
				G	0.22	0.06	0.04	0.07	0.13	0.04	0.03	0.03
	Oil-a-18-4		0.439	T	0.3	0.92	0.87	0.97	0.93	0.9	0.89	0.9
				A	-0.3	0.08	0.13	0.03	0.07	0.1	0.11	0.1
	Oil-a-20-1		0.751	T	-0.22	0.98	0.96	0.98	0.99	0.99	0.97	1
				G	0.22	0.02	0.04	0.02	0.01	0.01	0.03	0
	Oil-a-20-2		0.289	C	0.4	0.99	0.96	0.99	0.99	1	1	1
				T	-0.4	0.01	0.04	0.01	0.01	0	0	0
	Oil-a-20-3		0.075	1	-0.22	0.45	0.4	0.43	0.43	0.45	0.49	0.51
				2	0.17	0.23	0.3	0.23	0.22	0.23	0.19	0.18
				3	0.06	0.19	0.11	0.23	0.19	0.17	0.27	0.21
				4	0.04	0.07	0.13	0.05	0.08	0.07	0.05	0
				5	-0.04	0.04	0	0.07	0.04	0.07	0	0
				6	0	0.03	0.06	0	0.03	0.01	0	0.1
	Oil-a-20-4		0	G	-0.22	0.97	0.98	0.89	1	1	1	1
				A	0.22	0.03	0.02	0.11	0	0	0	0
	Oil-a-20-5		0.01	T	0.47	0.98	0.98	1	0.97	0.99	1	0.9
				G	-0.47	0.02	0.02	0	0.03	0.01	0	0.1
	Oil-a-20-6		0.233	1	0.26	0.93	0.98	0.92	0.92	0.89	1	0.9
				2	-0.26	0.07	0.02	0.08	0.08	0.11	0	0.1
	Oil-a-20-7		0	1	0.24	0.42	0.36	0.44	0.38	0.46	0.22	0.62
				2	0.14	0.39	0.26	0.43	0.43	0.33	0.73	0.23
				3	0.55	0.06	0.13	0.06	0.04	0.06	0.05	0.03
				4	0.05	0.06	0.11	0.02	0.07	0.08	0	0.05
				5	-0.08	0.04	0.04	0.01	0.07	0.04	0	0.08
				6	-0.9	0.03	0.11	0.05	0.01	0.02	0	0
	Oil-a-20-8		0	G	0.11	0.73	0.6	0.59	0.88	0.9	0.57	0.74
				A	-0.11	0.27	0.4	0.41	0.13	0.1	0.43	0.26
	Oil-a-20-9		0.796	A	-0.37	0.99	0.98	0.99	0.97	0.99	1	1
				G	0.37	0.01	0.02	0.01	0.03	0.01	0	0
	Oil-a-20-10		0.745	A	0.3	0.99	1	0.99	0.99	0.98	1	1
				C	-0.3	0.01	0	0.01	0.01	0.02	0	0
Oleic acid	Oleic-a-01-1		0	1	-0.8	0.4	0.28	0.32	0.5	0.36	0.49	0.51
				2	-1.55	0.35	0.55	0.48	0.32	0.24	0.24	0.21
				3	0.08	0.23	0.15	0.2	0.17	0.36	0.22	0.28
				4	2.27	0.02	0.02	0	0.01	0.05	0.05	0
	Oleic-a-01-2		0	1	-0.01	0.72	0.57	0.6	0.81	0.75	0.89	0.77
				2	-0.62	0.25	0.4	0.4	0.15	0.18	0.08	0.18
				3	0.63	0.04	0.02	0	0.04	0.07	0.03	0.05
	Oleic-a-02-1		0.646	C	-0.64	0.99	1	0.98	0.97	0.99	1	1
				G	0.64	0.01	0	0.02	0.03	0.01	0	0
	Oleic-a-03-1		0.116	1	-0.15	0.47	0.7	0.47	0.43	0.42	0.35	0.51
				2	0.48	0.25	0.11	0.21	0.32	0.26	0.38	0.26
				3	0.08	0.25	0.17	0.29	0.25	0.29	0.22	0.21
				4	-0.41	0.03	0.02	0.03	0	0.04	0.05	0.03
	Oleic-a-03-2		0	1	-0.56	0.46	0.34	0.45	0.5	0.44	0.65	0.41
				2	0.86	0.15	0.13	0.09	0.18	0.14	0.16	0.26
				3	-1.19	0.15	0.04	0.11	0.18	0.2	0.11	0.21
				4	-0.42	0.09	0.06	0.1	0.08	0.17	0	0.05
				5	-1.02	0.07	0.28	0.11	0.03	0	0	0.03
				6	1.29	0.06	0.13	0.13	0.03	0	0.05	0.03
				7	1.04	0.02	0.02	0	0	0.05	0.03	0.03
	Oleic-a-03-3		0	1	0.31	0.56	0.47	0.49	0.61	0.58	0.73	0.49
				2	0.96	0.28	0.49	0.38	0.18	0.15	0.08	0.41
				3	-1.21	0.07	0.02	0.05	0.1	0.13	0.08	0
				4	-0.23	0.05	0	0.08	0.07	0.07	0	0.03
				5	0.17	0.04	0.02	0	0.04	0.06	0.11	0.08
	Oleic-a-03-4		0.035	1	-0.4	0.39	0.43	0.4	0.31	0.43	0.41	0.41
				2	-0.73	0.26	0.3	0.14	0.42	0.26	0.16	0.31
				3	0.02	0.19	0.13	0.22	0.19	0.2	0.22	0.15
				4	1.11	0.15	0.15	0.24	0.08	0.11	0.22	0.13
	Oleic-a-04-1		0.043	A	-0.55	0.6	0.66	0.71	0.63	0.48	0.59	0.54
				G	0.55	0.4	0.34	0.29	0.38	0.52	0.41	0.46
	Oleic-a-04-2		0	1	0.75	0.51	0.3	0.37	0.51	0.64	0.73	0.62
				2	0.45	0.24	0.26	0.46	0.13	0.17	0.08	0.26
				3	-0.28	0.09	0.13	0.09	0.17	0.04	0.08	0.03
				4	-1.54	0.07	0.11	0	0.14	0.04	0.05	0.1
				5	-1.69	0.05	0.02	0.05	0.04	0.12	0.05	0
				6	0.32	0.02	0.06	0.03	0.01	0	0	0
				7	1.99	0.02	0.13	0	0	0	0	0
	Oleic-a-04-3		0	1	-0.26	0.37	0.28	0.28	0.33	0.37	0.65	0.49
				2	-0.41	0.26	0.26	0.47	0.14	0.23	0.08	0.26
				3	1.11	0.11	0.11	0.03	0.17	0.13	0.19	0.1
				4	-0.27	0.08	0.02	0.06	0.17	0.08	0.03	0.08
				5	-0.73	0.07	0.04	0.1	0.1	0.05	0.05	0.05
				6	2.35	0.04	0.21	0.03	0.01	0.02	0	0
				7	-0.59	0.03	0.09	0.02	0.04	0.02	0	0.03
				8	-2.19	0.02	0	0	0.01	0.07	0	0
				9	1	0.01	0	0	0.03	0.02	0	0
	Oleic-a-04-4		0.013	1	-0.62	0.77	0.72	0.68	0.76	0.77	0.89	0.87
				2	-0.72	0.12	0.04	0.18	0.15	0.14	0.05	0.03
				3	0.33	0.1	0.21	0.14	0.08	0.05	0.05	0.08
				4	1.01	0.01	0.02	0	0	0.04	0	0.03
	Oleic-a-04-5		0.264	C	0.42	0.99	1	1	0.99	0.99	0.97	0.95
				A	-0.42	0.01	0	0	0.01	0.01	0.03	0.05
	Oleic-a-05-1		0.001	C	0.16	0.77	0.57	0.69	0.76	0.87	0.86	0.87
				G	-0.16	0.23	0.43	0.31	0.24	0.13	0.14	0.13
	Oleic-a-05-2		0.025	C	-0.51	0.96	0.89	0.93	0.99	0.98	1	1
				T	0.51	0.04	0.11	0.07	0.01	0.02	0	0
	Oleic-a-05-3		0.071	C	-1.19	0.99	0.98	0.95	1	1	1	1
				T	1.19	0.01	0.02	0.05	0	0	0	0
	Oleic-a-05-4		0.088	1	0.85	0.92	0.91	0.89	0.97	0.96	0.92	0.85
				2	-0.85	0.08	0.09	0.11	0.03	0.04	0.08	0.15
	Oleic-a-05-5		0.036	G	0.71	0.96	0.96	1	0.94	0.96	0.97	0.87
				C	-0.71	0.04	0.04	0	0.06	0.04	0.03	0.13
	Oleic-a-05-6		0.282	C	0.53	0.89	0.91	0.9	0.94	0.86	0.81	0.85
				A	-0.53	0.11	0.09	0.1	0.06	0.14	0.19	0.15
	Oleic-a-05-7		0.989	G	-0.53	0.93	0.94	0.92	0.94	0.93	0.95	0.92
				A	0.53	0.07	0.06	0.08	0.06	0.07	0.05	0.08
	Oleic-a-06-1		0.344	T	0.39	0.96	0.91	0.95	0.97	0.98	0.97	1
				A	-0.39	0.04	0.09	0.05	0.03	0.02	0.03	0
	Oleic-a-06-2		0	C	0.72	0.96	1	1	0.97	0.98	0.92	0.85
				T	-0.72	0.04	0	0	0.03	0.02	0.08	0.15
	Oleic-a-06-3		0.022	C	-1.22	0.97	1	1	0.97	0.98	0.95	0.9
				T	1.22	0.03	0	0	0.03	0.02	0.05	0.1
	Oleic-a-06-4		0.001	G	1.24	0.96	0.98	0.99	1	0.95	0.84	0.95
				C	-1.24	0.04	0.02	0.01	0	0.05	0.16	0.05
	Oleic-a-06-5		0.606	C	-0.62	0.99	0.98	1	0.99	0.98	1	1
				A	0.62	0.01	0.02	0	0.01	0.02	0	0
	Oleic-a-06-6		0.192	G	0.67	0.96	0.96	0.99	0.99	0.93	0.92	0.97
				A	-0.67	0.04	0.04	0.01	0.01	0.07	0.08	0.03
	Oleic-a-07-1		0.687	G	-0.36	0.75	0.83	0.77	0.74	0.7	0.76	0.72
				A	0.36	0.25	0.17	0.23	0.26	0.3	0.24	0.28
	Oleic-a-07-2		0.14	G	0.42	0.96	0.91	0.93	0.99	0.98	1	0.92
				C	-0.42	0.04	0.09	0.07	0.01	0.02	0	0.08
	Oleic-a-07-3		0	C	-0.22	0.95	0.79	0.91	1	1	0.97	1
				T	0.22	0.05	0.21	0.09	0	0	0.03	0
	Oleic-a-07-4		0	1	0.17	0.42	0.28	0.26	0.49	0.54	0.65	0.36
				2	-0.3	0.32	0.36	0.41	0.29	0.31	0.24	0.23
				3	-0.86	0.11	0.17	0.13	0.19	0.05	0.03	0.1
				4	0.1	0.1	0.13	0.09	0.03	0.11	0.03	0.31
				5	0.9	0.04	0.06	0.1	0	0	0.05	0
	Oleic-a-08-1		0.412	T	-1.28	0.97	1	0.98	0.93	0.96	0.97	0.97
				A	1.28	0.03	0	0.02	0.07	0.04	0.03	0.03
	Oleic-a-08-2		0.66	A	0.48	0.99	1	0.99	0.97	0.99	1	1
				T	-0.48	0.01	0	0.01	0.03	0.01	0	0
	Oleic-a-08-3		0	C	0.29	0.86	0.94	0.64	0.79	0.96	1	0.97
				T	-0.29	0.14	0.06	0.36	0.21	0.04	0	0.03
	Oleic-a-09-1		0	G	-1.22	0.99	1	1	1	1	0.86	1
				A	1.22	0.01	0	0	0	0	0.14	0
	Oleic-a-09-2		0	1	0.05	0.34	0.26	0.28	0.43	0.31	0.46	0.33
				2	0.13	0.27	0.32	0.16	0.21	0.36	0.24	0.44
				3	1.56	0.22	0.36	0.34	0.18	0.13	0.14	0.08
				4	-0.25	0.14	0.04	0.17	0.17	0.13	0.16	0.15
				5	-1.49	0.03	0.02	0.05	0.01	0.07	0	0
	Oleic-a-09-3		0	1	-1.65	0.73	0.6	0.53	0.82	0.81	0.92	0.87
				2	-1.82	0.17	0.21	0.4	0.11	0.07	0.03	0.03
				3	3.46	0.1	0.19	0.07	0.07	0.12	0.05	0.1
	Oleic-a-09-4		0	1	1.33	0.69	0.57	0.52	0.76	0.73	0.86	0.82
				2	2.52	0.17	0.21	0.4	0.11	0.07	0.03	0.03
				3	-2.96	0.08	0.15	0.05	0.03	0.11	0.05	0.1
				4	1.57	0.05	0.02	0.01	0.07	0.07	0.05	0.05
				5	-2.46	0.02	0.04	0.02	0.03	0.02	0	0
	Oleic-a-09-5		0	1	0.29	0.67	0.57	0.55	0.6	0.77	0.84	0.85
				2	0.88	0.22	0.17	0.24	0.33	0.2	0.14	0.15
				3	-0.56	0.08	0.19	0.18	0.06	0.01	0.03	0
				4	-0.6	0.02	0.06	0.02	0.01	0.01	0	0
	Oleic-a-09-6		0.431	1	0.11	0.55	0.55	0.52	0.6	0.56	0.62	0.41
				2	-0.11	0.45	0.45	0.48	0.4	0.44	0.38	0.59
	Oleic-a-09-7		0.357	G	-0.18	0.81	0.77	0.78	0.83	0.87	0.84	0.72
				A	0.18	0.19	0.23	0.22	0.17	0.13	0.16	0.28
	Oleic-a-09-8		0.005	C	0.45	0.98	0.91	0.99	0.99	1	1	1
				T	-0.45	0.02	0.09	0.01	0.01	0	0	0
	Oleic-a-09-9		0.543	1	0.26	0.6	0.45	0.66	0.57	0.61	0.62	0.64
				2	-0.14	0.39	0.51	0.32	0.4	0.38	0.38	0.36
				3	-0.11	0.02	0.04	0.02	0.03	0.01	0	0
	Oleic-a-09-10		0.116	A	-0.85	0.98	0.94	1	0.97	1	0.97	0.97
				G	0.85	0.02	0.06	0	0.03	0	0.03	0.03
	Oleic-a-10-1		0.413	T	0.69	0.91	0.87	0.93	0.89	0.93	0.86	0.97
				G	-0.69	0.09	0.13	0.07	0.11	0.07	0.14	0.03
	Oleic-a-10-2		0.36	G	-1.02	0.98	1	0.98	0.97	0.95	1	1
				T	1.02	0.02	0	0.02	0.03	0.05	0	0
	Oleic-a-10-3		0	T	-0.72	0.89	0.7	0.82	0.97	0.93	0.95	0.97
				C	0.72	0.11	0.3	0.18	0.03	0.07	0.05	0.03
	Oleic-a-10-4		0.1	T	0.8	0.95	0.94	0.99	0.94	0.95	0.86	0.97
				C	-0.8	0.05	0.06	0.01	0.06	0.05	0.14	0.03
	Oleic-a-11-1		0	1	-0.55	0.49	0.45	0.43	0.56	0.58	0.35	0.51
				2	-0.72	0.19	0.11	0.14	0.21	0.26	0.19	0.23
				3	-0.46	0.13	0.17	0.29	0.11	0.04	0.03	0.1
				4	0.15	0.11	0.15	0.07	0.04	0.07	0.41	0.08
				5	0.63	0.04	0.09	0.02	0.06	0	0.03	0.08
				6	-0.65	0.02	0.04	0.02	0.01	0.05	0	0
				7	1.6	0.01	0	0.03	0.01	0	0	0
	Oleic-a-11-2		0.001	A	-0.47	0.97	0.89	0.93	1	1	1	1
				C	0.47	0.03	0.11	0.07	0	0	0	0
	Oleic-a-11-3		0.109	C	-0.96	0.96	0.98	0.99	0.99	0.92	0.95	0.92
				T	0.96	0.04	0.02	0.01	0.01	0.08	0.05	0.08
	Oleic-a-11-4		0	1	-0.23	0.47	0.57	0.48	0.64	0.43	0.24	0.33
				2	0.24	0.33	0.15	0.44	0.21	0.44	0.3	0.36
				3	-1.09	0.08	0.17	0.05	0.06	0.08	0.16	0.03
				4	0.27	0.05	0.02	0.01	0.03	0.04	0.27	0.08
				5	0.05	0.03	0.02	0.01	0	0.01	0.03	0.21
				6	0.77	0.02	0.06	0.01	0.07	0	0	0
	Oleic-a-11-5		0.056	G	-1.51	0.98	1	0.99	0.94	1	1	0.95
				A	1.51	0.02	0	0.01	0.06	0	0	0.05
	Oleic-a-12-1		0	1	-0.46	0.94	0.87	0.86	0.97	1	1	0.95
				2	0.46	0.06	0.13	0.14	0.03	0	0	0.05
	Oleic-a-12-2		0.011	T	-0.31	0.97	1	0.99	0.9	0.98	1	0.97
				C	0.31	0.03	0	0.01	0.1	0.02	0	0.03
	Oleic-a-12-3		0.312	T	0.73	0.99	1	0.99	0.96	0.99	1	1
				C	-0.73	0.01	0	0.01	0.04	0.01	0	0
	Oleic-a-12-4		0	1	-0.23	0.83	0.79	0.82	0.88	0.82	0.86	0.79
				2	0.02	0.11	0.09	0.06	0.11	0.17	0.05	0.18
				3	1.39	0.02	0.02	0.05	0	0	0.08	0.03
				4	0	0.02	0.11	0	0.01	0.01	0	0
				5	-1.18	0.02	0	0.08	0	0	0	0
	Oleic-a-12-5		0.604	C	-0.68	0.98	0.96	0.98	0.99	0.99	1	1
				T	0.68	0.02	0.04	0.02	0.01	0.01	0	0
	Oleic-a-12-6		0.2	T	0.45	0.97	0.91	0.99	0.99	0.98	0.97	0.95
				G	-0.45	0.03	0.09	0.01	0.01	0.02	0.03	0.05
	Oleic-a-12-7		0.01	1	-0.29	0.87	0.79	0.79	0.94	0.89	0.81	0.97
				2	-0.53	0.08	0.09	0.16	0.04	0.05	0.11	0
				3	0.82	0.05	0.13	0.05	0.01	0.06	0.08	0.03
	Oleic-a-13-1		0.012	G	1.13	0.96	0.87	0.97	0.97	0.99	0.97	1
				T	-1.13	0.04	0.13	0.03	0.03	0.01	0.03	0
	Oleic-a-13-2		0.383	T	-1.82	0.98	0.98	0.99	0.96	1	1	0.97
				G	1.82	0.02	0.02	0.01	0.04	0	0	0.03
	Oleic-a-13-3		0	G	0.41	0.96	0.85	0.94	1	0.99	1	0.97
				A	-0.41	0.04	0.15	0.06	0	0.01	0	0.03
	Oleic-a-13-4		0	1	-0.29	0.35	0.21	0.26	0.51	0.42	0.22	0.41
				2	0.59	0.33	0.43	0.34	0.22	0.38	0.38	0.23
				3	-0.16	0.17	0.21	0.15	0.1	0.13	0.27	0.33
				4	-0.14	0.14	0.15	0.24	0.17	0.07	0.14	0.03
	Oleic-a-13-5		0.059	T	-0.19	0.52	0.4	0.44	0.61	0.6	0.43	0.56
				A	0.19	0.48	0.6	0.56	0.39	0.4	0.57	0.44
	Oleic-a-14-1		0.002	1	-1.11	0.68	0.57	0.79	0.72	0.63	0.57	0.67
				2	0.3	0.17	0.32	0.14	0.14	0.15	0.24	0.13
				3	0.21	0.07	0	0.03	0.08	0.17	0.05	0.03
				4	1.22	0.06	0.09	0.03	0.06	0.02	0.11	0.13
				5	-0.61	0.02	0.02	0	0	0.02	0.03	0.05
	Oleic-a-14-2		0	A	0.43	0.7	0.62	0.9	0.67	0.62	0.57	0.74
				G	-0.43	0.3	0.38	0.1	0.33	0.38	0.43	0.26
	Oleic-a-15-1		0.396	G	-1.23	0.98	0.98	0.98	1	0.99	1	0.95
				C	1.23	0.02	0.02	0.02	0	0.01	0	0.05
	Oleic-a-15-2		0	1	0.13	0.34	0.47	0.4	0.26	0.24	0.32	0.44
				2	0.07	0.34	0.26	0.51	0.39	0.29	0.22	0.23
				3	-0.2	0.32	0.28	0.09	0.35	0.48	0.46	0.33
	Oleic-a-15-3		0	1	-0.17	0.39	0.64	0.4	0.24	0.44	0.27	0.38
				2	0.65	0.28	0.09	0.21	0.36	0.32	0.43	0.33
				3	-0.99	0.26	0.11	0.28	0.39	0.23	0.27	0.26
				4	0.4	0.04	0.13	0.08	0.01	0.01	0	0
				5	0.11	0.02	0.04	0.03	0	0	0.03	0.03
	Oleic-a-15-4		0	1	0	0.54	0.55	0.55	0.57	0.56	0.35	0.54
				2	0.28	0.21	0.21	0.21	0.19	0.15	0.24	0.33
				3	0.36	0.14	0	0.07	0.21	0.21	0.24	0.13
				4	0.03	0.08	0.21	0.15	0.03	0.02	0.03	0
				5	-0.66	0.03	0.02	0.02	0	0.05	0.14	0
	Oleic-a-16-1		0.301	A	0.61	0.78	0.81	0.82	0.75	0.75	0.86	0.67
				G	-0.61	0.22	0.19	0.18	0.25	0.25	0.14	0.33
	Oleic-a-16-2		0	1	0.38	0.34	0.32	0.32	0.31	0.42	0.43	0.23
				2	-0.22	0.31	0.32	0.32	0.4	0.23	0.22	0.36
				3	-0.62	0.17	0.15	0.02	0.22	0.3	0.03	0.33
				4	-0.25	0.08	0.19	0.23	0	0	0.05	0
				5	0.51	0.05	0	0.06	0.03	0.04	0.22	0
				6	0.2	0.04	0.02	0.05	0.04	0.02	0.05	0.08
	Oleic-a-16-3		0	T	-0.44	0.81	0.68	0.62	0.93	0.88	0.86	0.97
				C	0.44	0.19	0.32	0.38	0.07	0.12	0.14	0.03
	Oleic-a-16-4		0.808	1	-0.81	0.92	0.91	0.92	0.94	0.93	0.95	0.87
				2	0.81	0.08	0.09	0.08	0.06	0.07	0.05	0.13
	Oleic-a-16-5		0.348	A	-1	0.96	0.94	0.94	0.93	0.96	1	1
				T	1	0.04	0.06	0.06	0.07	0.04	0	0
	Oleic-a-16-6		0	1	0.09	0.66	0.79	0.9	0.54	0.52	0.62	0.54
				2	0.3	0.18	0.11	0.06	0.25	0.27	0.11	0.26
				3	0.18	0.11	0.06	0.02	0.15	0.17	0.22	0.03
				4	-0.58	0.05	0.04	0.02	0.06	0.04	0.05	0.18
	Oleic-a-16-7		0.465	T	1.02	0.98	0.96	1	0.97	0.96	1	0.97
				C	-1.02	0.02	0.04	0	0.03	0.04	0	0.03
	Oleic-a-17-1		0	C	-4.89	0.99	0.91	1	1	1	1	1
				T	4.89	0.01	0.09	0	0	0	0	0
	Oleic-a-17-2		0.443	T	0.73	0.98	1	0.99	0.96	0.99	0.97	1
				C	-0.73	0.02	0	0.01	0.04	0.01	0.03	0
	Oleic-a-17-3		0	C	-0.2	0.51	0.3	0.7	0.47	0.42	0.65	0.49
				T	0.2	0.49	0.7	0.3	0.53	0.58	0.35	0.51
	Oleic-a-17-4		0.066	T	1.41	0.99	1	1	1	0.98	0.95	1
				G	-1.41	0.01	0	0	0	0.02	0.05	0
	Oleic-a-17-5		0	1	-0.04	0.54	0.57	0.67	0.46	0.42	0.54	0.59
				2	-0.02	0.22	0.19	0.09	0.22	0.38	0.14	0.23
				3	-0.09	0.13	0.09	0.08	0.13	0.13	0.27	0.13
				4	1.23	0.06	0.06	0.02	0.14	0.06	0.03	0.05
				5	-0.89	0.04	0.04	0.13	0.04	0	0	0
				6	-0.2	0.02	0.04	0.01	0.01	0.01	0.03	0
	Oleic-a-17-6		0.552	C	-0.89	0.98	1	0.98	0.97	0.96	0.95	1
				A	0.89	0.02	0	0.02	0.03	0.04	0.05	0
	Oleic-a-17-7		0.201	G	-0.28	0.57	0.47	0.62	0.54	0.51	0.7	0.62
				A	0.28	0.43	0.53	0.38	0.46	0.49	0.3	0.38
	Oleic-a-18-1		0.035	1	-0.14	0.56	0.64	0.54	0.53	0.55	0.57	0.62
				2	-0.04	0.31	0.3	0.37	0.28	0.31	0.3	0.31
				3	-0.03	0.08	0.04	0.03	0.18	0.07	0.05	0.05
				4	0.87	0.02	0	0.01	0	0.06	0.08	0
				5	-0.66	0.02	0.02	0.05	0.01	0.01	0	0.03
	Oleic-a-18-2		0	1	0.22	0.92	0.87	0.78	0.96	1	1	0.95
				2	-1.27	0.07	0.11	0.21	0	0	0	0.05
				3	1.05	0.01	0.02	0.01	0.04	0	0	0
	Oleic-a-18-3		0.169	T	-0.26	0.93	0.94	0.98	0.89	0.94	0.86	0.95
				G	0.26	0.07	0.06	0.02	0.11	0.06	0.14	0.05
	Oleic-a-18-4		0.346	1	-0.87	0.81	0.77	0.74	0.82	0.81	0.95	0.85
				2	-0.23	0.1	0.13	0.17	0.06	0.1	0.03	0.05
				3	-0.93	0.05	0.06	0.03	0.1	0.05	0.03	0.05
				4	0.39	0.02	0.02	0.02	0.01	0.02	0	0.03
				5	0.89	0.01	0.02	0	0	0.02	0	0.03
				6	0.75	0.01	0	0.03	0.01	0	0	0
	Oleic-a-18-5		0.002	A	0.29	0.62	0.6	0.44	0.69	0.73	0.7	0.62
				T	-0.29	0.38	0.4	0.56	0.31	0.27	0.3	0.38
	Oleic-a-18-6		0.006	1	-0.27	0.57	0.55	0.71	0.58	0.48	0.54	0.44
				2	-0.13	0.39	0.4	0.28	0.31	0.45	0.46	0.54
				3	0.39	0.05	0.04	0.01	0.11	0.07	0	0.03
	Oleic-a-18-7		0	C	-0.29	0.94	0.79	0.89	0.99	0.99	1	1
				T	0.29	0.06	0.21	0.11	0.01	0.01	0	0
	Oleic-a-18-8		0.159	T	-0.22	0.82	0.81	0.86	0.81	0.74	0.89	0.9
				A	0.22	0.18	0.19	0.14	0.19	0.26	0.11	0.1
	Oleic-a-18-9		0.017	1	-1.16	0.75	0.64	0.68	0.79	0.81	0.81	0.74
				2	-1.06	0.19	0.23	0.2	0.14	0.18	0.19	0.26
				3	2.22	0.06	0.13	0.13	0.07	0.01	0	0
	Oleic-a-19-1		0.293	G	1	0.99	1	0.97	1	0.98	1	1
				A	-1	0.01	0	0.03	0	0.02	0	0
	Oleic-a-20-1		0.129	G	-0.82	0.98	1	0.98	0.99	0.94	1	1
				A	0.82	0.02	0	0.02	0.01	0.06	0	0
	Oleic-a-20-2		0	T	1.24	0.95	0.96	0.85	0.97	0.99	1	1
				G	-1.24	0.05	0.04	0.15	0.03	0.01	0	0
	Oleic-a-20-3		0	C	-0.97	0.95	0.94	0.84	0.97	0.99	1	1
				T	0.97	0.05	0.06	0.16	0.03	0.01	0	0
	Oleic-a-20-4		0.022	G	-0.34	0.89	0.89	0.93	0.9	0.88	0.97	0.74
				C	0.34	0.11	0.11	0.07	0.1	0.12	0.03	0.26
	Oleic-a-20-5		0.03	A	0.8	0.95	0.98	0.99	0.92	0.98	0.92	0.87
				G	-0.8	0.05	0.02	0.01	0.08	0.02	0.08	0.13
Linolenic acid	Linolenic-a-01-1		0	1	-0.1	0.46	0.34	0.51	0.49	0.43	0.54	0.44
				2	-0.07	0.41	0.51	0.29	0.47	0.46	0.27	0.46
				3	-0.14	0.07	0	0.05	0.04	0.11	0.14	0.1
				4	0.31	0.06	0.15	0.16	0	0	0.05	0
	Linolenic-a-01-2		0.003	1	-0.16	0.44	0.49	0.29	0.49	0.52	0.38	0.54
				2	-0.01	0.41	0.28	0.45	0.43	0.39	0.51	0.36
				3	-0.06	0.13	0.17	0.25	0.08	0.07	0.11	0.08
				4	0.22	0.02	0.06	0.01	0	0.01	0	0.03
	Linolenic-a-01-3		0.614	G	0.17	0.97	0.98	0.95	0.97	0.96	1	1
				T	-0.17	0.03	0.02	0.05	0.03	0.04	0	0
	Linolenic-a-02-1		0.002	1	-0.16	0.84	0.83	0.68	0.86	0.92	0.95	0.92
				2	0.04	0.15	0.15	0.3	0.13	0.08	0.05	0.08
				3	0.12	0.01	0.02	0.02	0.01	0	0	0
	Linolenic-a-02-2		0.003	T	-0.15	0.88	0.98	0.92	0.83	0.9	0.89	0.72
				G	0.15	0.12	0.02	0.08	0.17	0.1	0.11	0.28
	Linolenic-a-03-1		0	1	-0.27	0.48	0.36	0.3	0.47	0.55	0.68	0.74
				2	0.2	0.3	0.17	0.31	0.38	0.36	0.24	0.18
				3	0.07	0.22	0.47	0.39	0.15	0.1	0.08	0.08
	Linolenic-a-03-2		0	1	0.19	0.4	0.34	0.22	0.44	0.45	0.65	0.46
				2	-0.52	0.33	0.19	0.3	0.43	0.36	0.27	0.33
				3	-0.09	0.22	0.4	0.46	0.08	0.11	0.05	0.15
				4	0.41	0.05	0.06	0.02	0.04	0.08	0.03	0.05
	Linolenic-a-03-3		0	1	0.14	0.63	0.57	0.53	0.65	0.67	0.81	0.67
				2	0.37	0.22	0.09	0.2	0.25	0.27	0.19	0.31
				3	-0.71	0.08	0.28	0.18	0	0	0	0
				4	0.23	0.04	0.04	0.07	0.06	0	0	0.03
				5	-0.03	0.03	0.02	0.02	0.04	0.06	0	0
	Linolenic-a-04-1		0.059	G	0.36	0.98	1	1	0.97	0.95	1	0.92
				A	-0.36	0.02	0	0	0.03	0.05	0	0.08
	Linolenic-a-04-2		0	1	-0.02	0.51	0.3	0.37	0.51	0.64	0.73	0.62
				2	0.08	0.24	0.26	0.46	0.13	0.17	0.08	0.26
				3	0.28	0.09	0.13	0.09	0.17	0.04	0.08	0.03
				4	0.42	0.07	0.11	0	0.14	0.04	0.05	0.1
				5	0.1	0.05	0.02	0.05	0.04	0.12	0.05	0
				6	0.27	0.02	0.06	0.03	0.01	0	0	0
				7	-1.13	0.02	0.13	0	0	0	0	0
	Linolenic-a-04-3		0	C	0.38	0.96	0.85	0.95	0.99	1	0.97	1
				T	-0.38	0.04	0.15	0.05	0.01	0	0.03	0
	Linolenic-a-04-4		0	1	-0.1	0.3	0.45	0.45	0.15	0.23	0.3	0.23
				2	-0.37	0.2	0.15	0.22	0.24	0.23	0.22	0.08
				3	-0.46	0.19	0.11	0.09	0.13	0.24	0.35	0.41
				4	-0.38	0.17	0.17	0.14	0.26	0.14	0.14	0.18
				5	-0.35	0.1	0.13	0.06	0.18	0.1	0	0.08
				6	1.36	0.02	0	0	0.01	0.07	0	0
				7	0.3	0.02	0	0.05	0.03	0	0	0.03
	Linolenic-a-04-5		0	1	0.14	0.64	0.57	0.51	0.74	0.67	0.65	0.82
				2	0.04	0.21	0.43	0.4	0.13	0.08	0.05	0.08
				3	0.4	0.07	0	0.03	0.06	0.13	0.16	0.08
				4	0.43	0.03	0	0.03	0.01	0	0.14	0.03
				6	0.03	0.02	0	0.02	0.04	0.05	0	0
				5	-1.04	0.02	0	0	0.03	0.07	0	0
	Linolenic-a-04-6		0.149	A	0.15	0.98	0.94	0.95	0.99	1	0.97	1
				G	-0.15	0.02	0.06	0.05	0.01	0	0.03	0
	Linolenic-a-05-1		0.201	G	-0.3	0.98	0.96	0.97	1	1	0.97	1
				A	0.3	0.02	0.04	0.03	0	0	0.03	0
	Linolenic-a-06-1		0.075	1	0.06	0.53	0.6	0.55	0.38	0.61	0.54	0.51
				2	-0.06	0.47	0.4	0.45	0.63	0.39	0.46	0.49
	Linolenic-a-06-2		0.003	G	-0.65	0.99	0.96	1	1	1	1	0.92
				T	0.65	0.01	0.04	0	0	0	0	0.08
	Linolenic-a-06-3		0.315	G	-0.36	0.98	0.98	0.95	0.99	1	1	0.97
				A	0.36	0.02	0.02	0.05	0.01	0	0	0.03
	Linolenic-a-07-1		0.084	1	-0.15	0.63	0.62	0.51	0.63	0.75	0.68	0.62
				2	0.2	0.21	0.21	0.34	0.19	0.13	0.14	0.21
				3	-0.05	0.16	0.17	0.15	0.18	0.12	0.19	0.18
	Linolenic-a-09-1		0	1	0.01	0.43	0.4	0.34	0.32	0.6	0.3	0.64
				2	-0.06	0.29	0.32	0.54	0.21	0.11	0.43	0.08
				3	0.23	0.12	0.15	0.02	0.19	0.08	0.19	0.18
				4	0.08	0.07	0.04	0.03	0.08	0.08	0.08	0.08
				5	-0.22	0.04	0.06	0.03	0.01	0.07	0	0.03
				6	0.15	0.03	0.02	0.01	0.08	0.04	0	0
				7	-0.2	0.03	0	0.01	0.1	0.02	0	0
	Linolenic-a-09-2		0.968	C	-0.13	0.96	0.98	0.97	0.96	0.95	0.97	0.95
				A	0.13	0.04	0.02	0.03	0.04	0.05	0.03	0.05
	Linolenic-a-09-3		0	1	0.13	0.58	0.45	0.57	0.46	0.68	0.7	0.67
				2	-0.12	0.13	0.13	0.14	0.24	0.08	0.05	0.1
				3	0.08	0.11	0.13	0.06	0.13	0.07	0.19	0.18
				4	-0.12	0.08	0.19	0.2	0.06	0.01	0	0
				5	0.69	0.07	0.04	0.01	0.11	0.14	0.03	0.05
				6	-0.67	0.02	0.06	0.02	0.01	0.01	0.03	0
	Linolenic-a-09-4		0.002	G	0.25	0.96	0.87	0.94	0.99	1	1	0.97
				A	-0.25	0.04	0.13	0.06	0.01	0	0	0.03
	Linolenic-a-10-1		0.226	T	-0.27	0.99	1	0.99	1	0.98	1	0.95
				G	0.27	0.01	0	0.01	0	0.02	0	0.05
	Linolenic-a-10-2		0	1	-0.1	0.45	0.38	0.41	0.54	0.48	0.35	0.46
				2	0.03	0.36	0.23	0.14	0.42	0.45	0.59	0.51
				3	0.38	0.11	0.3	0.18	0.04	0.06	0.05	0
				4	-0.18	0.06	0.06	0.22	0	0	0	0
				5	-0.13	0.02	0.02	0.05	0	0.01	0	0.03
	Linolenic-a-10-3		0.3	1	0.12	0.95	0.94	0.99	0.9	0.95	0.95	0.95
				2	-0.12	0.05	0.06	0.01	0.1	0.05	0.05	0.05
	Linolenic-a-10-4		0.02	C	0.29	0.95	0.87	0.94	0.94	1	0.95	1
				T	-0.29	0.05	0.13	0.06	0.06	0	0.05	0
	Linolenic-a-10-5		0.43	G	0.24	0.99	0.96	0.99	1	0.99	1	0.97
				A	-0.24	0.01	0.04	0.01	0	0.01	0	0.03
	Linolenic-a-11-1		0.128	A	-0.24	0.97	1	0.95	1	0.93	0.97	0.97
				C	0.24	0.03	0	0.05	0	0.07	0.03	0.03
	Linolenic-a-11-2		0.531	G	0.25	0.99	0.98	0.99	0.97	1	1	1
				A	-0.25	0.01	0.02	0.01	0.03	0	0	0
	Linolenic-a-12-1		0.008	T	-0.26	0.96	0.98	0.99	0.89	0.98	1	0.97
				C	0.26	0.04	0.02	0.01	0.11	0.02	0	0.03
	Linolenic-a-12-2		0.001	1	0.14	0.9	0.89	0.92	0.86	0.95	0.95	0.77
				2	-0.29	0.05	0.04	0.05	0.03	0.02	0.03	0.21
				3	0.15	0.05	0.06	0.03	0.11	0.02	0.03	0.03
	Linolenic-a-12-3		0.887	C	0.33	0.98	1	0.98	0.97	0.99	0.97	0.97
				A	-0.33	0.02	0	0.02	0.03	0.01	0.03	0.03
	Linolenic-a-13-1		0	1	-0.11	0.43	0.34	0.34	0.5	0.45	0.32	0.64
				2	0.14	0.25	0.38	0.32	0.19	0.24	0.19	0.15
				3	-0.05	0.16	0.02	0.06	0.24	0.24	0.32	0.13
				4	-0.06	0.1	0.04	0.24	0.03	0.05	0.16	0.08
				5	0.07	0.04	0.19	0.02	0.03	0	0	0
				6	0.01	0.01	0.02	0.01	0.01	0.02	0	0
	Linolenic-a-13-2		0.55	A	0.37	0.99	1	0.98	0.99	1	0.97	1
				T	-0.37	0.01	0	0.02	0.01	0	0.03	0
	Linolenic-a-14-1		0.396	A	0.35	0.98	0.98	0.98	1	0.99	1	0.95
				C	-0.35	0.02	0.02	0.02	0	0.01	0	0.05
	Linolenic-a-14-2		0.139	A	0.47	0.97	1	0.93	1	0.96	0.97	0.97
				C	-0.47	0.03	0	0.07	0	0.04	0.03	0.03
	Linolenic-a-15-1		0	A	-0.13	0.7	0.81	0.8	0.81	0.61	0.49	0.51
				G	0.13	0.3	0.19	0.2	0.19	0.39	0.51	0.49
	Linolenic-a-15-2		0	1	0.19	0.92	0.74	0.9	0.96	0.98	0.92	1
				2	-0.19	0.08	0.26	0.1	0.04	0.02	0.08	0
	Linolenic-a-15-3		0	T	0.31	0.95	0.79	0.97	0.97	0.98	1	1
				C	-0.31	0.05	0.21	0.03	0.03	0.02	0	0
	Linolenic-a-15-4		0.005	C	-0.19	0.91	0.81	0.95	0.94	0.9	0.97	0.79
				A	0.19	0.09	0.19	0.05	0.06	0.1	0.03	0.21
	Linolenic-a-16-1		0	T	0.16	0.81	0.68	0.62	0.93	0.88	0.86	0.97
				C	-0.16	0.19	0.32	0.38	0.07	0.12	0.14	0.03
	Linolenic-a-16-2		0	1	-0.13	0.59	0.55	0.56	0.65	0.61	0.51	0.62
				2	-0.05	0.21	0.11	0.06	0.17	0.32	0.32	0.38
				3	0.1	0.14	0.26	0.28	0.13	0.02	0.08	0
				4	0.09	0.07	0.09	0.1	0.06	0.05	0.08	0
	Linolenic-a-17-1		0.924	G	0.14	0.96	0.98	0.97	0.96	0.94	0.95	0.95
				T	-0.14	0.04	0.02	0.03	0.04	0.06	0.05	0.05
	Linolenic-a-17-2		0.008	1	-0.09	0.62	0.62	0.61	0.6	0.6	0.65	0.69
				2	0.12	0.27	0.13	0.25	0.32	0.37	0.24	0.15
				3	-0.03	0.12	0.26	0.14	0.08	0.04	0.11	0.15
	Linolenic-a-17-3		0.614	T	-0.21	0.98	1	1	0.97	0.98	0.97	0.97
				G	0.21	0.02	0	0	0.03	0.02	0.03	0.03
	Linolenic-a-18-1		0	1	-0.05	0.38	0.47	0.28	0.4	0.4	0.46	0.31
				2	-0.09	0.28	0.19	0.29	0.33	0.33	0.14	0.31
				3	0.21	0.19	0.28	0.33	0.08	0.13	0.24	0.05
				5	0.32	0.06	0	0.03	0.06	0.06	0.08	0.21
				4	0.19	0.06	0.04	0.03	0.06	0.06	0.08	0.13
				6	-0.05	0.02	0.02	0.01	0.06	0	0	0
				7	-0.53	0.01	0	0.02	0.01	0.01	0	0
	Linolenic-a-18-2		0.173	G	-0.15	0.93	0.98	0.97	0.9	0.89	0.95	0.87
				A	0.15	0.07	0.02	0.03	0.1	0.11	0.05	0.13
	Linolenic-a-18-3		0	1	0.18	0.71	0.47	0.54	0.74	0.85	0.76	0.97
				2	0.05	0.14	0.17	0.16	0.19	0.11	0.16	0.03
				3	0.16	0.13	0.3	0.29	0.06	0.01	0.08	0
				4	-0.39	0.02	0.06	0.01	0.01	0.04	0	0
	Linolenic-a-18-4		0.017	1	0.08	0.75	0.64	0.68	0.79	0.81	0.81	0.74
				2	0.26	0.19	0.23	0.2	0.14	0.18	0.19	0.26
				3	-0.34	0.06	0.13	0.13	0.07	0.01	0	0
I: Northern Single Cropping, Spring Planting Ecoregion;
II: Huang-Huai-Hai Double Cropping, Spring and Summer Planting Ecoregion;
III: Middle and Lower Changjiang Valleys Double Cropping, Spring and Summer Planting Ecoregion;
IV: South Central Multiple Cropping, Spring, Summer and Autumn Planting Ecoregion;
V: Southwest Plateau Double Cropping, Spring and Summer Planting Ecoregion;
VI: South China Tropical Multiple, All Season Planting Ecoregion.
