# Supplementary material for: Detecting the QTL-Allele System of Seed Oil Traits Using Multi-Locus Genome-Wide Association Analysis for Population Characterization and Optimal Cross Prediction in Soybean
Source: Front Plant Sci. 2018 Dec 5;9:1793. doi: 10.3389/fpls.2018.01793 (PMC6290252; doi:10.3389/fpls.2018.01793)
Supplement: Supplementary Table 9 — Analysis of molecular variance among six ecoregions of CSLRP based on the SNPLDBs associated with three seed oil traits. [file Table_9.XLSX]

## Sheet: Sheet1
Supplementary Table 9. Analysis of molecular variance among six ecoregions of CSLRP based on the SNPLDBs associated with three seed oil traits
Source of variation	DF	Oil content			Oleic acid			Linolenic acid
		Variance component	Percentage of variation (%)	P	Variance component	Percentage of variation (%)	P	Variance component	Percentage of variation (%)	P
Among ecoregions	5	0.31	4.62	0.001	0.51	3.7	0.001	0.35	4.71	0.001
Within ecoregions	360	6.41	95.38	0.001	13.28	96.3	0.001	7.02	95.29	0.001
Total	365	6.72			13.79			7.37
