# Supplementary material for: Detecting the QTL-Allele System of Seed Oil Traits Using Multi-Locus Genome-Wide Association Analysis for Population Characterization and Optimal Cross Prediction in Soybean
Source: Front Plant Sci. 2018 Dec 5;9:1793. doi: 10.3389/fpls.2018.01793 (PMC6290252; doi:10.3389/fpls.2018.01793)
Supplement: Supplementary Table 10 — The ecoregion-specific alleles on the QTLs of three seed oil traits. [file Table_10.XLSX]

## Sheet: Sheet1
Supplementary Table 10. The ecoregion-specific alleles on the QTLs of three seed oil traits
Trait	QTL	SNPLDB	Allele	Effect	Specific
				(%)	Ecoregion
Oil content	Oil-a-10-1	Gm10_22537585	A	-0.61	II, V
	Oil-a-11-2	Gm11_BLOCK43_6132671_6135584	3	0.2	I, IV
	Oil-a-12-3	Gm12_BLOCK105_14154928_14154934	3	-0.45	I, II
	Oil-a-16-1	Gm16_28573322	T	-0.34	IV, VI
	Oil-a-20-4	Gm20_27461408	A	0.22	I, II
Oleic acid	Oleic-a-04-2	Gm04_BLOCK96_9670209_9789832	7	1.99	I
	Oleic-a-04-3	Gm04_BLOCK112_11374739_11441096	8	-2.19	III, IV
	Oleic-a-04-3	Gm04_BLOCK112_11374739_11441096	9	1	III, IV
	Oleic-a-05-3	Gm05_22370689	T	1.19	I, II
	Oleic-a-09-1	Gm09_7054770	A	1.22	V
	Oleic-a-11-1	Gm11_BLOCK57_7807437_7868444	7	1.6	II, III
	Oleic-a-11-2	Gm11_15761716	C	0.47	I, II
	Oleic-a-12-4	Gm12_BLOCK122_16385761_16585568	5	-1.18	II
	Oleic-a-17-1	Gm17_4601421	T	4.89	I
	Oleic-a-17-4	Gm17_18383894	G	-1.41	IV, V
	Oleic-a-18-4	Gm18_BLOCK464_54791465_54860711	6	0.75	II, III
	Oleic-a-19-1	Gm19_43895504	A	-1	II, IV
Linolenic acid	Linolenic-a-03-3	Gm03_BLOCK254_32437120_32636442	3	-0.71	I, II
	Linolenic-a-04-2	Gm04_BLOCK96_9670209_9789832	7	-1.13	I
	Linolenic-a-04-4	Gm04_BLOCK138_14758735_14783243	6	1.36	III, IV
	Linolenic-a-04-5	Gm04_BLOCK249_30493542_30693459	5	-1.04	III, IV
	Linolenic-a-06-2	Gm06_11505878	T	0.65	I, VI
	Linolenic-a-10-2	Gm10_BLOCK232_31403627_31521273	4	-0.18	I, II
I: Northern Single Cropping, Spring Planting Ecoregion;
II: Huang-Huai-Hai Double Cropping, Spring and Summer Planting Ecoregion;
III: Middle and Lower Changjiang Valleys Double Cropping, Spring and Summer Planting Ecoregion;
IV: South Central Multiple Cropping, Spring, Summer and Autumn Planting Ecoregion;
V: Southwest Plateau Double Cropping, Spring and Summer Planting Ecoregion;
VI: South China Tropical Multiple, All Season Planting Ecoregion.
