# Supplementary material for: Detecting the QTL-Allele System of Seed Oil Traits Using Multi-Locus Genome-Wide Association Analysis for Population Characterization and Optimal Cross Prediction in Soybean
Source: Front Plant Sci. 2018 Dec 5;9:1793. doi: 10.3389/fpls.2018.01793 (PMC6290252; doi:10.3389/fpls.2018.01793)
Supplement: Supplementary Table 11 — The predicted optimal crosses of the seed oil traits within and among ecoregions. [file Table_11.XLSX]

## Sheet: Sheet1
Supplementary Table 11. The predicted optimal crosses of the seed oil traits within and among ecoregions
Trait	P1			P2			Cross
	Accession	Ecoregion	Phenotype	Accession	Ecoregion	Phenotype	Prediction
Oil content	N24274	I	24.14	N23737	I	18.25	23.73 / 23.58)
	N24274	I	24.14	N24041	I	22.57	23.28 (23.14
	N09613	II	22.2	N05193	II	21.22	24.20 (24.61)
	N24293	II	22.82	N05193	II	21.22	24.19 (24.45)
	N05283.2	III	23.67	N06927	III	21.83	23.41 (23.34)
	N05283.2	III	23.67	N02797	III	21.57	23.37 (23.21)
	N04631	IV	20.75	N04411	IV	19.36	22.33 (22.39)
	N04631	IV	20.75	N21180	IV	21.81	22.21 (22.29)
	N05477	V	22.45	N03328	V	22.51	23.66 (23.64)
	N24139	V	19.36	N03328	V	22.51	23.21 (23.02)
	N05170	VI	20.31	N08679.1	VI	18.76	22.94 (22.87)
	N03145.1	VI	20.31	N08679.1	VI	18.76	22.90 (23.13)
	N05283.2	III	23.67	N05193	II	21.22	24.76 (24.85)
	N24274	I	24.14	N05193	II	21.22	24.64 (24.97)
	N05283.2	III	23.67	N03328	V	22.51	24.38 (24.18)
Oleic acid	N23538	I	37.09	N24284	I	23.88	38.38 (40.29)
	N23538	I	37.09	N08983.1	I	29.14	38.34 (38.93)
	N24605	II	27.08	N23561	II	31.06	34.02 (36.09)
	N09719	II	25.92	N23561	II	31.06	32.33 (34.80)
	N23605	III	26.37	N01434	III	31.25	33.33 (33.38)
	N23605	III	26.37	N00134	III	31.13	32.82 (33.03)
	N23630	IV	29.97	N21029	IV	34.49	31.21 (32.72)
	N04631	IV	25.83	N23630	IV	29.97	30.60 (32.60)
	N02401	V	22.24	N08917	V	21.89	28.74 (28.66)
	N23658	V	19.7	N08917	V	21.89	28.27 (28.43)
	N01489.1	VI	23.64	N01036	VI	30.87	29.14 (31.29)
	N03156	VI	25.31	N01036	VI	30.87	28.87 (30.92)
	N23538	I	37.09	N23561	II	31.06	40.30 (41.44)
	N23538	I	37.09	N01434	III	31.25	39.90 (40.48)
	N23538	I	37.09	N00134	III	31.13	39.45 (40.02)
Linolenic acid	N24278	I	4.36	N23538	I	3.08	2.37 (2.46)
	N23538	I	3.08	N24295	I	7.54	2.64 (2.65)
	N23561	II	5	N05193	II	8.08	3.81 (3.94)
	N24605	II	6.47	N05193	II	8.08	4.11 (4.21)
	N23605	III	6.19	N01434	III	5.35	5.20 (4.81)
	N23605	III	6.19	N00134	III	5.51	5.25 (4.87)
	N04436	IV	8.66	N21029	IV	4.31	4.79 (4.51)
	N23630	IV	5.48	N21029	IV	4.31	4.86 (4.72)
	N02578	V	6.62	N24068	V	9.27	5.85 (5.84)
	N02578	V	6.62	N02573.1	V	8.16	5.86 (5.85)
	N01489.1	VI	8.19	N01036	VI	6.53	5.82 (5.72)
	N01489.1	VI	8.19	N24146	VI	7.99	5.99 (5.84)
	N23538	I	3.08	N21029	IV	4.31	2.50 (2.58)
	N23538	I	3.08	N05193	II	8.08	2.58 (2.62)
	N23538	I	3.08	N09442	II	6.95	2.75 (2.71)
Data outside parentheses are the predicted values based on linkage model; data in parentheses are those based on independent assortment model.
