# Supplementary material for: Detecting the QTL-Allele System of Seed Oil Traits Using Multi-Locus Genome-Wide Association Analysis for Population Characterization and Optimal Cross Prediction in Soybean
Source: Front Plant Sci. 2018 Dec 5;9:1793. doi: 10.3389/fpls.2018.01793 (PMC6290252; doi:10.3389/fpls.2018.01793)
Supplement: Supplementary Table 12 — The candidate genes annotated from the detected SNPLDBs of seed oil content in CSLRP. [file Table_12.XLSX]

## Sheet: Sheet1
Supplementary Table 12. The candidate genes annotated from the detected SNPLDBs of seed oil content in CSLRP
QTL	R2	Candidate gene	SNP	Annotation
Oil-a-03-1	4.58	Glyma03g03120	6	SEC6
		Glyma03g03100	2	Pentatricopeptide repeat (PPR) superfamily protein
		Glyma03g03170	2	Protein kinase family protein with leucine-rich repeat domain
		Glyma03g03180	1	UDP-D-glucuronate 4-epimerase 3
		Glyma03g03290	2	Protein of unknown function (DUF565)
		Glyma03g03076	3	unkown
Oil-a-09-1	2.48	Glyma09g41510	1	HEAT repeat ;WD domain, G-beta repeat protein protein
Oil-a-11-1	3.06	Glyma11g01430	1	P-loop containing nucleoside triphosphate hydrolases superfamily protein
		Glyma11g01450	2	Transducin family protein / WD-40 repeat family protein
		Glyma11g01610	2	esterase/lipase/thioesterase family protein
		Glyma11g01640	1	Integrase-type DNA-binding superfamily protein
		Glyma11g01680	1	light-mediated development protein 1 / deetiolated1 (DET1)
		Glyma11g01690	1	Protein of unknown function (DUF506)
		Glyma11g01405	6	RELA/SPOT Homolog
		Glyma11g01441	1	-
		Glyma11g01595	1	KH Domain-containing Protein
Oil-a-15-2	4.25	Glyma15g17466	2	Cysteine-rich RLK (RECEPTOR-like Protein Kinase)
		Glyma15g42460	5	Protein kinase superfamily protein
		Glyma15g42500	1	-
		Glyma15g42610	2	RNA-binding (RRM/RBD/RNP motifs) family protein
		Glyma15g42620	1	Ribosomal protein L6 family protein
Oil-a-18-2	7.17	Glyma18g13574	4	NAC Domain Containing Protein
Oil-a-20-7	8.82	Glyma20g27390	3	-
		Glyma20g27400	3	cysteine-rich RLK (RECEPTOR-like protein kinase) 10
		Glyma20g27440	3	cysteine-rich RLK (RECEPTOR-like protein kinase) 26
		Glyma20g27460	1	cysteine-rich RLK (RECEPTOR-like protein kinase) 29
		Glyma20g27510	3	cysteine-rich RLK (RECEPTOR-like protein kinase) 29
		Glyma20g27540	2	cysteine-rich RLK (RECEPTOR-like protein kinase) 29
		Glyma20g27550	1	cysteine-rich RLK (RECEPTOR-like protein kinase) 29
		Glyma20g27560	1	cysteine-rich RLK (RECEPTOR-like protein kinase) 29
		Glyma20g27570	2	cysteine-rich RLK (RECEPTOR-like protein kinase) 29
		Glyma20g27590	1	cysteine-rich RLK (RECEPTOR-like protein kinase) 10
		Glyma20g27620	1	cysteine-rich RLK (RECEPTOR-like protein kinase) 25
		Glyma20g27690	1	cysteine-rich RLK (RECEPTOR-like protein kinase) 25
		Glyma20g27700	1	cysteine-rich RLK (RECEPTOR-like protein kinase) 25
		Glyma20g27770	3	cysteine-rich RLK (RECEPTOR-like protein kinase) 25
		Glyma20g27780	2	cysteine-rich RLK (RECEPTOR-like protein kinase) 25
		Glyma20g27790	3	cysteine-rich RLK (RECEPTOR-like protein kinase) 10
SNP, The number of SNPs within the gene
Annotation of genes was obtained from SoyBase (http://www.soybase.org).
The genes in bold style were used for the Gene Ontology classification.
