# Supplementary material for: Detecting the QTL-Allele System of Seed Oil Traits Using Multi-Locus Genome-Wide Association Analysis for Population Characterization and Optimal Cross Prediction in Soybean
Source: Front Plant Sci. 2018 Dec 5;9:1793. doi: 10.3389/fpls.2018.01793 (PMC6290252; doi:10.3389/fpls.2018.01793)
Supplement: Supplementary Table 13 — The candidate genes annotated from the detected SNPLDBs of oleic acid content in CSLRP. [file Table_13.XLSX]

## Sheet: Sheet1
Supplementary Table 13. The candidate genes annotated from the detected SNPLDBs of oleic acid content in CSLRP
QTL	R2	Candidate gene	SNP	Annotation
Oleic-a-01-1	3.14	Glyma01g31600	1	prenylated RAB acceptor 1.B4
		Glyma01g31650	3	-
		Glyma01g31643	1	Nucleic Acid-binding, OB-fold-like Protein
Oleic-a-04-2	13.2	Glyma04g11250	1	Haloacid dehalogenase-like hydrolase (HAD) superfamily protein
		Glyma04g11330	1	Transducin/WD40 repeat-like superfamily protein
Oleic-a-04-3	6.35	Glyma04g12320	1	Ribosomal L5P family protein
		Glyma04g12370	1	RNA-binding KH domain-containing protein
Oleic-a-05-5	1.27	Glyma05g32510	1	mitogen-activated protein kinase kinase kinase 3
Oleic-a-05-7	1.54	Glyma05g38520	1	-
		Glyma05g38550	3	ARF-GAP domain 1
Oleic-a-07-1	1.84	Glyma07g05530	1	pseudo-response regulator 5
		Glyma07g05560	6	transducin family protein / WD-40 repeat family protein
Oleic-a-08-3	1.37	Glyma08g47580	1	SAUR-like auxin-responsive protein family
		Glyma08g47670	2	glucan synthase-like 12
Oleic-a-09-3	1.57	Glyma09g21910	1	Aminotransferase-like, plant mobile domain family protein
Oleic-a-13-2	4.05	Glyma13g17370	2	MITOCHONDRIAL FERREDOXIN 2
Oleic-a-14-1	2.39	Glyma14g38060	2	Protein of unknown function (DUF567)
		Glyma14g38150	1	Peroxidase superfamily protein
		Glyma14g38101	8	O-methyltransferase Family Protein
		Glyma14g38111	2	O-methyltransferase Family Protein
Oleic-a-16-1	1.48	Glyma16g02910	2	regulatory component of ABA receptor 1
		Glyma16g02920	1	pentatricopeptide (PPR) repeat-containing protein
Oleic-a-18-9	4.61	Glyma18g52510	2	homolog of X-ray repair cross complementing 3 (XRCC3)
		Glyma18g52540	7	-
		Glyma18g52590	4	delta(3), delta(2)-enoyl CoA isomerase 1
		Glyma18g52600	2	ACT domain-containing protein
		Glyma18g52630	6	Prenyltransferase family protein
SNP, The number of SNPs within the gene
Annotation of genes was obtained from SoyBase (http://www.soybase.org).
The genes in bold style were used for the Gene Ontology classification.
