# Supplementary material for: Detecting the QTL-Allele System of Seed Oil Traits Using Multi-Locus Genome-Wide Association Analysis for Population Characterization and Optimal Cross Prediction in Soybean
Source: Front Plant Sci. 2018 Dec 5;9:1793. doi: 10.3389/fpls.2018.01793 (PMC6290252; doi:10.3389/fpls.2018.01793)
Supplement: Supplementary Table 14 — The candidate genes annotated from the detected SNPLDBs of linolenic acid content in CSLRP. [file Table_14.XLSX]

## Sheet: Sheet1
Supplementary Table 14. The candidate genes annotated from the detected SNPLDBs of linolenic acid content in CSLRP
QTL	R2	Candidate gene	SNP	Annotation
Linolenic-a-03-3	9.4	Glyma03g25340	1	mitogen-activated protein kinase kinase kinase 21
		Glyma03g25481	1	-
Linolenic-a-04-2	16.83	Glyma04g11250	1	Haloacid dehalogenase-like hydrolase (HAD) superfamily protein
		Glyma04g11330	1	Transducin/WD40 repeat-like superfamily protein
Linolenic-a-09-3	6.4	Glyma09g25790	1	F-box/RNI-like superfamily protein
Linolenic-a-10-4	1.72	Glyma10g30930	3	Calcium-binding EF-hand family protein
		Glyma10g31030	8	Methyltransferase family protein
Linolenic-a-14-2	1.67	Glyma14g39910	1	Prolyl oligopeptidase family protein
		Glyma14g39950	1	-
		Glyma14g40010	1	-
		Glyma14g40030	1	S phase kinase-associated protein 1
		Glyma14g40090	1	calcium-dependent protein kinase 29
		Glyma14g40130	2	PAM domain (PCI/PINT associated module) protein
		Glyma14g40160	1	Protein of unknown function (DUF677)
Linolenic-a-15-1	2.28	Glyma15g01710	2	sulfate transporter 3;4
		Glyma15g01740	1	Pentatricopeptide repeat (PPR-like) superfamily protein
		Glyma15g01750	1	heat shock protein 91
		Glyma15g01970	1	Tetratricopeptide repeat (TPR)-like superfamily protein
Linolenic-a-18-1	6.22	Glyma18g18050	1	eukaryotic translation initiation factor 3G1
Linolenic-a-18-4	2.79	Glyma18g52510	2	homolog of X-ray repair cross complementing 3 (XRCC3)
		Glyma18g52540	7	-
		Glyma18g52560	1	phospholipase D beta 1
		Glyma18g52590	4	delta(3), delta(2)-enoyl CoA isomerase 1
		Glyma18g52600	2	ACT domain-containing protein
		Glyma18g52630	6	Prenyltransferase family protein
SNP, The number of SNPs within the gene
Annotation of genes was obtained from SoyBase (http://www.soybase.org).
The genes in bold style were used for the Gene Ontology classification.
