# Supplementary material for: Detecting the QTL-Allele System of Seed Oil Traits Using Multi-Locus Genome-Wide Association Analysis for Population Characterization and Optimal Cross Prediction in Soybean
Source: Front Plant Sci. 2018 Dec 5;9:1793. doi: 10.3389/fpls.2018.01793 (PMC6290252; doi:10.3389/fpls.2018.01793)
Supplement: Supplementary Table 15 — The detected SNPs associated with seed oil traits using mrMLM in CSLRP. [file Table_15.XLSX]

## Sheet: Sheet1
Supplementary Table 15. The detected SNPs associated with seed oil traits using mrMLM in CSLRP
SNP	Chromosome	Position	Trait	Effect	-log10P	R2 (%)	RTM-GWAS R2 (%)
Gm01_892023	1	892023	SOC	-0.2978	6.08763	3.746
Gm01_43033236	1	43033236	OAC	-0.6604	6.66443	2.2371
Gm02_11861461	2	11861461	LAC	0.2636	8.03636	3.665
Gm02_33601672	2	33601672	OAC	-0.6961	3.84239	1.0755
Gm02_48432094	2	48432094	LAC	-0.2707	4.35482	2.2917
Gm02_50356760	2	50356760	OAC	-0.3822	3.8443	0.9652
Gm03_2907026	3	2907026	SOC	-0.1827	3.78247	1.9623	4.58
Gm03_21445965	3	21445965	SOC	-0.3976	5.10296	2.5343
Gm03_31330615	3	31330615	OAC	0.7237	10.9933	3.4869
Gm03_32482352	3	32482352	LAC	0.3939	11.1831	3.9932	9.4
Gm04_9519668	4	9519668	OAC	-0.6047	4.59127	1.9648	13.2
Gm04_33682018	4	33682018	OAC	0.5592	4.20804	1.1127
Gm04_34641599	4	34641599	OAC	-2.1303	6.06053	1.6548
Gm04_44236891	4	44236891	SOC	-0.2665	9.5817	3.9596
Gm05_8028735	5	8028735	OAC	-0.5837	6.05316	1.5748	0.19
Gm05_38559026	5	38559026	SOC	-0.2393	5.21911	3.2902
Gm06_15240923	6	15240923	OAC	-1.3701	7.41835	2.2497
Gm06_18977544	6	18977544	OAC	0.6907	6.58432	2.9765
Gm08_15803242	8	15803242	OAC	-0.756	5.82255	2.4692
Gm08_40904677	8	40904677	OAC	-1.2174	5.25891	1.974
Gm08_46405234	8	46405234	OAC	0.616	4.76584	1.2916	1.37
Gm09_7426426	9	7426426	SOC	-0.1384	4.1848	1.0672
Gm10_825646	10	825646	LAC	0.4063	6.83344	7.7654
Gm10_2777685	10	2777685	OAC	-2.8581	15.9546	5.8746
Gm11_28168994	11	28168994	OAC	-0.5076	5.68915	1.7429
Gm12_5369895	12	5369895	LAC	-0.2554	5.3175	2.5282	0.94
Gm12_7530543	12	7530543	OAC	-1.7713	4.83612	1.5927
Gm12_34442556	12	34442556	SOC	-0.2418	4.46123	3.1116
Gm13_22768076	13	22768076	SOC	-0.2036	4.68448	2.3197
Gm13_39078002	13	39078002	OAC	-0.7672	4.34892	1.618
Gm13_39078002	13	39078002	LAC	0.3358	6.22919	4.0399
Gm13_43720028	13	43720028	OAC	-0.8676	4.23317	1.5791
Gm14_30938734	14	30938734	OAC	-1.6962	5.38461	2.2695
Gm14_30938734	14	30938734	LAC	0.5366	5.04437	2.961
Gm14_47316131	14	47316131	OAC	-0.4295	5.37136	1.0905	2.39
Gm15_1215528	15	1215528	LAC	-0.2221	7.89787	3.6764	2.28
Gm15_3852076	15	3852076	SOC	-0.3678	8.13273	5.6067	0.93
Gm15_3852076	15	3852076	LAC	0.2975	5.04615	5.1365
Gm15_13885992	15	13885992	SOC	0.2056	5.61209	2.5651	4.25
Gm15_18437629	15	18437629	OAC	0.7479	9.7024	3.7649
Gm16_5599578	16	5599578	OAC	-0.7935	5.39202	2.0434
Gm17_1916928	17	1916928	OAC	-1.0985	3.71366	2.1551
Gm20_6543959	20	6543959	SOC	0.9772	6.946	3.2408	0.34
Gm20_21655821	20	21655821	OAC	-1.1509	4.41615	1.6762	0.66
Gm20_24022761	20	24022761	OAC	-1.4626	4.70453	1.3885
Gm20_27461408	20	27461408	SOC	-0.7156	7.16661	3.7591	10.6
SOC, seed oil content; OAC, oleic acid content; LAC, linolenic acid content.
SNPs in bold font type are also detected by RTM-GWAS.
